# Supplementary material for: Lamin mutation location predicts cardiac phenotype severity: combined analysis of the published literature
Source: Open Heart. 2018 Oct 25;5(2):e000915. doi: 10.1136/openhrt-2018-000915 (PMC6203068; doi:10.1136/openhrt-2018-000915)
Supplement: Supplementary data [file openhrt-2018-000915supp002.xlsx]

## Sheet: gnomad_ENSG00000160789_2017_12_
Chrom	Position	RSID	Reference	Alternate	Source	Filters - exomes	Filters - genomes	Consequence	Protein Consequence	Transcript Consequence	Annotation	Flags	Allele Count	Allele Number	Number of Homozygotes	Allele Frequency	Allele Count African	Allele Number African	Homozygote Count African	Allele Count Ashkenazi Jewish	Allele Number Ashkenazi Jewish	Homozygote Count Ashkenazi Jewish	Allele Count East Asian	Allele Number East Asian	Homozygote Count East Asian	Allele Count European (Finnish)	Allele Number European (Finnish)	Homozygote Count European (Finnish)	Allele Count European (Non-Finnish)	Allele Number European (Non-Finnish)	Homozygote Count European (Non-Finnish)	Allele Count Latino	Allele Number Latino	Homozygote Count Latino	Allele Count Other	Allele Number Other	Homozygote Count Other	Allele Count South Asian	Allele Number South Asian	Homozygote Count South Asian
1	156052293	.	C	T	G	NA	PASS				upstream gene		1	30856	0	3.24e-05	0	8698	0	0	302	0	1	1620	0	0	3478	0	0	14940	0	0	838	0	0	980	0	0	0	0
1	156052297	.	A	AG	G	NA	PASS				upstream gene		1	30836	0	3.24e-05	1	8696	0	0	302	0	0	1620	0	0	3472	0	0	14926	0	0	838	0	0	982	0	0	0	0
1	156052297	.	A	C	G	NA	PASS				upstream gene		3	30836	0	9.73e-05	0	8696	0	0	302	0	0	1620	0	3	3472	0	0	14926	0	0	838	0	0	982	0	0	0	0
1	156052298	.	GGGGGGCGCGCC	G	G	NA	PASS				upstream gene		3	30894	0	9.71e-05	0	8704	0	0	302	0	0	1622	0	0	3482	0	3	14964	0	0	838	0	0	982	0	0	0	0
1	156052299	.	G	A	G	NA	PASS				upstream gene		1	30888	0	3.24e-05	0	8702	0	0	302	0	0	1620	0	1	3484	0	0	14964	0	0	838	0	0	978	0	0	0	0
1	156052299	.	G	C	G	NA	PASS				upstream gene		1	30888	0	3.24e-05	0	8702	0	0	302	0	0	1620	0	0	3484	0	1	14964	0	0	838	0	0	978	0	0	0	0
1	156052299	.	G	T	G	NA	PASS				upstream gene		1	30888	0	3.24e-05	1	8702	0	0	302	0	0	1620	0	0	3484	0	0	14964	0	0	838	0	0	978	0	0	0	0
1	156052306	.	C	CGCCGGGGGCGCCCGGGGCAT	G	NA	PASS				upstream gene		1	30878	0	3.24e-05	1	8706	0	0	302	0	0	1622	0	0	3478	0	0	14952	0	0	838	0	0	980	0	0	0	0
1	156052312	rs752496320	G	A	G	NA	PASS				upstream gene		10	30880	0	0.0003238	0	8706	0	0	302	0	0	1622	0	2	3480	0	7	14954	0	1	838	0	0	978	0	0	0	0
1	156052347	.	G	A	G	NA	PASS				upstream gene		6	30836	0	0.0001946	6	8698	0	0	302	0	0	1622	0	0	3484	0	0	14914	0	0	836	0	0	980	0	0	0	0
1	156052363	rs368441144	GGA	G	G	NA	PASS			n.1_2delGA	non coding transcript exon		1	30902	0	3.24e-05	1	8712	0	0	302	0	0	1620	0	0	3488	0	0	14960	0	0	838	0	0	982	0	0	0	0
1	156052364	.	G	T	G	NA	PASS			n.1G>T	non coding transcript exon		2	30860	0	6.48e-05	2	8700	0	0	302	0	0	1620	0	0	3488	0	0	14934	0	0	838	0	0	978	0	0	0	0
1	156052374	.	T	C	G	NA	PASS			c.-636T>C	5' UTR		1	30680	0	3.26e-05	1	8662	0	0	302	0	0	1614	0	0	3482	0	0	14808	0	0	834	0	0	978	0	0	0	0
1	156052380	.	C	G	G	NA	PASS			c.-630C>G	5' UTR		5	30840	0	0.0001621	0	8696	0	0	300	0	0	1620	0	0	3486	0	4	14932	0	0	834	0	1	972	0	0	0	0
1	156052381	.	G	A	G	NA	PASS			c.-629G>A	5' UTR		1	30854	0	3.24e-05	1	8690	0	0	302	0	0	1620	0	0	3486	0	0	14942	0	0	838	0	0	976	0	0	0	0
1	156052387	.	G	C	G	NA	PASS			c.-623G>C	5' UTR		1	30880	0	3.24e-05	0	8698	0	0	300	0	0	1618	0	0	3490	0	1	14960	0	0	836	0	0	978	0	0	0	0
1	156052398	rs564170984	G	A	G	NA	PASS			c.-612G>A	5' UTR		3	30852	0	9.72e-05	0	8698	0	0	302	0	1	1622	0	0	3490	0	1	14926	0	1	838	0	0	976	0	0	0	0
1	156052400	rs531390616	C	T	G	NA	PASS			c.-610C>T	5' UTR		1	30830	0	3.24e-05	0	8696	0	0	302	0	0	1620	0	0	3482	0	1	14916	0	0	838	0	0	976	0	0	0	0
1	156052415	.	C	T	G	NA	PASS			c.-595C>T	5' UTR		16	30858	0	0.0005185	0	8698	0	0	302	0	0	1620	0	0	3486	0	16	14940	0	0	838	0	0	974	0	0	0	0
1	156052436	.	G	A	G	NA	PASS			c.-574G>A	5' UTR		1	30920	0	3.23e-05	1	8718	0	0	302	0	0	1620	0	0	3488	0	0	14974	0	0	838	0	0	980	0	0	0	0
1	156052443	.	A	C	G	NA	PASS			c.-567A>C	5' UTR		1	30874	0	3.24e-05	0	8708	0	0	302	0	0	1620	0	0	3486	0	1	14944	0	0	836	0	0	978	0	0	0	0
1	156052452	.	G	A	G	NA	PASS	c.-558G>A‰ÛÊ		c.-558G>A	splice region		1	30902	0	3.24e-05	0	8712	0	0	302	0	0	1618	0	0	3484	0	0	14968	0	1	838	0	0	980	0	0	0	0
1	156052462	.	A	AT	G	NA	PASS			c.-556+14dupT	intron		2	30848	0	6.48e-05	0	8696	0	0	302	0	0	1620	0	0	3488	0	0	14936	0	2	838	0	0	968	0	0	0	0
1	156052496	.	G	A	G	NA	PASS			c.-556+42G>A	intron		1	30912	0	3.24e-05	0	8708	0	0	302	0	0	1622	0	0	3488	0	1	14972	0	0	838	0	0	982	0	0	0	0
1	156052507	rs189557958	C	T	G	NA	PASS			c.-556+53C>T	intron		55	30884	0	0.001781	54	8706	0	0	302	0	0	1620	0	0	3488	0	0	14954	0	0	838	0	1	976	0	0	0	0
1	156052509	.	G	T	G	NA	PASS			c.-556+55G>T	intron		1	30878	0	3.24e-05	0	8700	0	0	302	0	0	1622	0	0	3488	0	1	14950	0	0	838	0	0	978	0	0	0	0
1	156052521	.	AGCTGGCTAAC	A	G	NA	PASS			c.-556+70_-556+79delTGGCTAACGC	intron		1	30872	0	3.24e-05	1	8712	0	0	302	0	0	1620	0	0	3490	0	0	14938	0	0	836	0	0	974	0	0	0	0
1	156052527	.	C	T	G	NA	PASS			c.-556+73C>T	intron		1	30890	0	3.24e-05	0	8698	0	0	302	0	0	1620	0	0	3492	0	1	14962	0	0	838	0	0	978	0	0	0	0
1	156052673	rs375443715	T	G	G	NA	PASS			c.-555-66T>G	intron		170	30824	2	0.005515	10	8692	0	0	302	0	0	1618	0	26	3486	0	125	14918	2	3	838	0	6	970	0	0	0	0
1	156052686	.	T	A	G	NA	PASS			c.-555-53T>A	intron		1	30844	0	3.24e-05	0	8696	0	0	302	0	0	1622	0	0	3486	0	1	14928	0	0	838	0	0	972	0	0	0	0
1	156052687	.	C	A	G	NA	PASS			c.-555-52C>A	intron		1	30892	0	3.24e-05	0	8712	0	0	302	0	0	1620	0	0	3490	0	1	14952	0	0	838	0	0	978	0	0	0	0
1	156052701	rs868612095	C	T	G	NA	PASS			c.-555-38C>T	intron		2	30904	0	6.47e-05	0	8710	0	0	302	0	0	1618	0	0	3492	0	2	14968	0	0	838	0	0	976	0	0	0	0
1	156052702	rs750609202	C	T	G	NA	PASS			c.-555-37C>T	intron		1	30894	0	3.24e-05	0	8706	0	0	302	0	0	1620	0	0	3488	0	1	14966	0	0	838	0	0	974	0	0	0	0
1	156052706	.	C	T	G	NA	PASS			c.-555-33C>T	intron		2	30912	0	6.47e-05	0	8708	0	0	302	0	0	1620	0	0	3490	0	2	14980	0	0	838	0	0	974	0	0	0	0
1	156052711	.	T	TCTCCGCTTCCCC	G	NA	PASS			c.-555-23_-555-12dupGCTTCCCCCTCC	intron		2	30870	0	6.48e-05	2	8712	0	0	302	0	0	1616	0	0	3490	0	0	14942	0	0	836	0	0	972	0	0	0	0
1	156052721	.	C	A	G	NA	PASS			c.-555-18C>A	intron		2	30924	0	6.47e-05	0	8718	0	0	300	0	0	1618	0	1	3492	0	1	14980	0	0	838	0	0	978	0	0	0	0
1	156052722	.	C	G	G	NA	PASS			c.-555-17C>G	intron		1	30922	0	3.23e-05	1	8722	0	0	302	0	0	1618	0	0	3492	0	0	14972	0	0	838	0	0	978	0	0	0	0
1	156052727	.	C	T	G	NA	PASS			c.-555-12C>T	intron		1	30930	0	3.23e-05	1	8722	0	0	302	0	0	1616	0	0	3492	0	0	14982	0	0	836	0	0	980	0	0	0	0
1	156052743	rs550755089	G	C	G	NA	PASS			c.-551G>C	5' UTR		1	30874	0	3.24e-05	1	8710	0	0	302	0	0	1616	0	0	3492	0	0	14944	0	0	836	0	0	974	0	0	0	0
1	156052748	.	C	G	G	NA	PASS			c.-546C>G	5' UTR		2	30906	0	6.47e-05	0	8718	0	0	302	0	0	1618	0	0	3492	0	2	14960	0	0	838	0	0	978	0	0	0	0
1	156052762	.	G	C	G	NA	PASS			c.-532G>C	5' UTR		1	30942	0	3.23e-05	0	8718	0	0	302	0	0	1618	0	0	3488	0	1	15000	0	0	838	0	0	978	0	0	0	0
1	156052777	.	G	T	G	NA	PASS			c.-517G>T	5' UTR		2	30948	0	6.46e-05	0	8720	0	0	302	0	0	1620	0	0	3490	0	2	14998	0	0	838	0	0	980	0	0	0	0
1	156052784	.	A	T	G	NA	PASS			c.-510A>T	5' UTR		1	30950	0	3.23e-05	1	8720	0	0	302	0	0	1618	0	0	3488	0	0	15002	0	0	838	0	0	982	0	0	0	0
1	156052793	rs759600943	C	A	G	NA	PASS			c.-501C>A	5' UTR		1	30950	0	3.23e-05	0	8724	0	0	302	0	1	1622	0	0	3488	0	0	14994	0	0	838	0	0	982	0	0	0	0
1	156052807	rs780126858	G	C	G	NA	PASS			c.-487G>C	5' UTR		2	30932	0	6.47e-05	2	8730	0	0	300	0	0	1620	0	0	3490	0	0	14978	0	0	838	0	0	976	0	0	0	0
1	156052807	rs780126858	G	T	G	NA	PASS			c.-487G>T	5' UTR		20	30932	0	0.0006466	1	8730	0	0	300	0	0	1620	0	0	3490	0	18	14978	0	1	838	0	0	976	0	0	0	0
1	156052818	.	G	A	G	NA	PASS			c.-476G>A	5' UTR		1	30952	0	3.23e-05	1	8730	0	0	302	0	0	1618	0	0	3488	0	0	14998	0	0	838	0	0	978	0	0	0	0
1	156052828	rs181826226	T	C	G	NA	PASS			c.-466T>C	5' UTR		59	30898	0	0.00191	58	8714	0	0	302	0	0	1620	0	0	3486	0	0	14960	0	0	836	0	1	980	0	0	0	0
1	156052840	.	C	G	G	NA	PASS			c.-454C>G	5' UTR		1	30926	0	3.23e-05	0	8726	0	0	302	0	0	1618	0	0	3488	0	1	14974	0	0	838	0	0	980	0	0	0	0
1	156052893	rs753134181	C	CT	G	NA	PASS			c.-400dupT	5' UTR		120	30912	0	0.003882	11	8718	0	2	300	0	0	1616	0	4	3492	0	92	14970	0	3	838	0	8	978	0	0	0	0
1	156052908	.	C	A	G	NA	PASS			c.-386C>A	5' UTR		1	30916	0	3.24e-05	0	8722	0	0	302	0	0	1616	0	0	3490	0	1	14968	0	0	838	0	0	980	0	0	0	0
1	156052920	rs557481061	C	T	G	NA	PASS			c.-374C>T	5' UTR		44	30902	0	0.001424	5	8722	0	1	302	0	0	1616	0	1	3486	0	34	14958	0	2	838	0	1	980	0	0	0	0
1	156052923	.	C	T	G	NA	PASS			c.-371C>T	5' UTR		1	30910	0	3.24e-05	1	8722	0	0	302	0	0	1616	0	0	3484	0	0	14970	0	0	838	0	0	978	0	0	0	0
1	156052931	.	C	T	G	NA	PASS			c.-363C>T	5' UTR		1	30916	0	3.24e-05	0	8718	0	0	302	0	0	1616	0	0	3484	0	1	14978	0	0	838	0	0	980	0	0	0	0
1	156052937	rs567881020	C	G	G	NA	PASS			c.-357C>G	5' UTR		9	30926	0	0.000291	1	8728	0	0	302	0	0	1620	0	0	3484	0	7	14978	0	1	838	0	0	976	0	0	0	0
1	156052940	.	C	G	G	NA	PASS			c.-354C>G	5' UTR		3	30940	0	9.7e-05	0	8730	0	0	302	0	3	1620	0	0	3486	0	0	14982	0	0	838	0	0	982	0	0	0	0
1	156052980	.	G	GT	G	NA	PASS	c.-319+7dupT‰ÛÊ		c.-319+7dupT	splice region		1	30956	0	3.23e-05	1	8728	0	0	300	0	0	1614	0	0	3490	0	0	15006	0	0	838	0	0	980	0	0	0	0
1	156052991	.	T	G	G	NA	PASS			c.-319+16T>G	intron		1	30958	0	3.23e-05	0	8728	0	0	302	0	0	1622	0	0	3492	0	1	14996	0	0	838	0	0	980	0	0	0	0
1	156053002	.	G	A	G	NA	PASS			c.-319+27G>A	intron		1	30970	0	3.23e-05	0	8730	0	0	302	0	0	1622	0	0	3492	0	1	15004	0	0	838	0	0	982	0	0	0	0
1	156053002	.	G	T	G	NA	PASS			c.-319+27G>T	intron		2	30970	0	6.46e-05	0	8730	0	0	302	0	0	1622	0	0	3492	0	2	15004	0	0	838	0	0	982	0	0	0	0
1	156053005	.	G	A	G	NA	PASS			c.-319+30G>A	intron		1	30968	0	3.23e-05	1	8730	0	0	302	0	0	1622	0	0	3492	0	0	15002	0	0	838	0	0	982	0	0	0	0
1	156053027	rs114887108	G	A	G	NA	PASS			c.-319+52G>A	intron		161	30962	0	0.0052	159	8726	0	0	302	0	0	1622	0	0	3494	0	2	15002	0	0	834	0	0	982	0	0	0	0
1	156053033	.	T	G	G	NA	PASS			c.-319+58T>G	intron		3	30908	0	9.71e-05	0	8710	0	0	302	0	0	1620	0	0	3490	0	2	14974	0	0	834	0	1	978	0	0	0	0
1	156053041	.	A	G	G	NA	PASS			c.-319+66A>G	intron		5	30962	0	0.0001615	0	8728	0	0	302	0	0	1618	0	0	3492	0	5	15002	0	0	838	0	0	982	0	0	0	0
1	156053048	.	G	T	G	NA	PASS			c.-319+73G>T	intron		1	30962	0	3.23e-05	0	8730	0	0	302	0	0	1622	0	0	3494	0	1	14996	0	0	838	0	0	980	0	0	0	0
1	156053260	.	C	G	G	NA	PASS			c.-319+285C>G	intron		1	30930	0	3.23e-05	1	8724	0	0	302	0	0	1622	0	0	3490	0	0	14976	0	0	838	0	0	978	0	0	0	0
1	156053260	.	C	T	G	NA	PASS			c.-319+285C>T	intron		2	30930	0	6.47e-05	0	8724	0	0	302	0	0	1622	0	0	3490	0	2	14976	0	0	838	0	0	978	0	0	0	0
1	156053262	.	T	C	G	NA	PASS			c.-319+287T>C	intron		1	30950	0	3.23e-05	1	8730	0	0	302	0	0	1622	0	0	3494	0	0	14986	0	0	838	0	0	978	0	0	0	0
1	156053270	.	ACT	A	G	NA	PASS			c.-319+298_-319+299delCT	intron		3	30854	0	9.72e-05	1	8694	0	0	302	0	1	1616	0	0	3476	0	1	14952	0	0	838	0	0	976	0	0	0	0
1	156053306	.	A	G	G	NA	PASS	n.302-6A>G‰ÛÊ		n.302-6A>G	splice region		1	30950	0	3.23e-05	1	8728	0	0	302	0	0	1620	0	0	3486	0	0	14994	0	0	838	0	0	982	0	0	0	0
1	156053315	.	C	T	G	NA	PASS			n.305C>T	non coding transcript exon		1	30962	0	3.23e-05	1	8732	0	0	302	0	0	1620	0	0	3490	0	0	15000	0	0	838	0	0	980	0	0	0	0
1	156053318	.	G	A	G	NA	PASS			n.308G>A	non coding transcript exon		2	30972	0	6.46e-05	0	8732	0	0	302	0	0	1622	0	1	3494	0	1	15002	0	0	838	0	0	982	0	0	0	0
1	156053319	.	C	T	G	NA	PASS			n.309C>T	non coding transcript exon		1	30968	0	3.23e-05	1	8732	0	0	302	0	0	1622	0	0	3494	0	0	15000	0	0	838	0	0	980	0	0	0	0
1	156053324	.	T	C	G	NA	PASS			n.314T>C	non coding transcript exon		1	30976	0	3.23e-05	0	8734	0	0	302	0	0	1622	0	0	3494	0	0	15006	0	1	838	0	0	980	0	0	0	0
1	156053364	.	C	A	G	NA	PASS			n.354C>A	non coding transcript exon		2	30946	0	6.46e-05	0	8730	0	0	302	0	0	1622	0	0	3488	0	2	14990	0	0	838	0	0	976	0	0	0	0
1	156053365	.	G	T	G	NA	PASS			n.355G>T	non coding transcript exon		5	30960	0	0.0001615	5	8730	0	0	302	0	0	1620	0	0	3492	0	0	15002	0	0	838	0	0	976	0	0	0	0
1	156053367	.	G	T	G	NA	PASS			n.357G>T	non coding transcript exon		3	30950	0	9.69e-05	0	8732	0	0	302	0	3	1620	0	0	3494	0	0	14988	0	0	838	0	0	976	0	0	0	0
1	156053380	.	G	A	G	NA	PASS			n.370G>A	non coding transcript exon		1	30942	0	3.23e-05	1	8726	0	0	302	0	0	1620	0	0	3494	0	0	14986	0	0	838	0	0	976	0	0	0	0
1	156053385	.	G	A	G	NA	PASS			n.375G>A	non coding transcript exon		2	30954	0	6.46e-05	2	8730	0	0	302	0	0	1620	0	0	3494	0	0	14994	0	0	838	0	0	976	0	0	0	0
1	156053391	.	C	G	G	NA	PASS			n.381C>G	non coding transcript exon		1	30924	0	3.23e-05	0	8716	0	0	302	0	0	1620	0	0	3494	0	1	14976	0	0	838	0	0	978	0	0	0	0
1	156053400	.	C	A	G	NA	PASS			n.390C>A	non coding transcript exon		1	30940	0	3.23e-05	0	8720	0	0	302	0	0	1618	0	0	3494	0	1	14990	0	0	836	0	0	980	0	0	0	0
1	156053410	rs533406718	A	T	G	NA	PASS			c.-319+435A>T	intron		6	30944	0	0.0001939	6	8724	0	0	300	0	0	1620	0	0	3490	0	0	14990	0	0	838	0	0	982	0	0	0	0
1	156053438	.	A	G	G	NA	PASS			c.-319+463A>G	intron		1	30954	0	3.23e-05	0	8728	0	0	302	0	0	1618	0	0	3492	0	1	14994	0	0	838	0	0	982	0	0	0	0
1	156053439	.	CAA	C	G	NA	PASS			c.-319+468_-319+469delAA	intron		1	30914	0	3.24e-05	1	8710	0	0	302	0	0	1620	0	0	3482	0	0	14982	0	0	838	0	0	980	0	0	0	0
1	156053453	rs189903439	G	T	G	NA	PASS			c.-319+478G>T	intron		3	30960	0	9.69e-05	3	8726	0	0	302	0	0	1620	0	0	3494	0	0	14998	0	0	838	0	0	982	0	0	0	0
1	156060201	.	G	A	G	NA	PASS			c.-318-61G>A	intron		1	30950	0	3.23e-05	0	8720	0	1	302	0	0	1618	0	0	3492	0	0	15000	0	0	838	0	0	980	0	0	0	0
1	156060204	.	G	A	G	NA	PASS			c.-318-58G>A	intron		1	30948	0	3.23e-05	1	8718	0	0	302	0	0	1620	0	0	3492	0	0	14996	0	0	838	0	0	982	0	0	0	0
1	156060210	rs535459254	T	C	G	NA	PASS			c.-318-52T>C	intron		1	30944	0	3.23e-05	0	8720	0	0	302	0	0	1620	0	0	3492	0	1	14990	0	0	838	0	0	982	0	0	0	0
1	156060254	.	C	A	G	NA	PASS	c.-318-8C>A‰ÛÊ		c.-318-8C>A	splice region		1	30954	0	3.23e-05	0	8718	0	0	302	0	0	1622	0	0	3492	0	1	15002	0	0	838	0	0	980	0	0	0	0
1	156060298	rs747701288	G	A	G	NA	PASS			c.-282G>A	5' UTR		4	30970	0	0.0001292	0	8730	0	0	302	0	0	1620	0	0	3492	0	4	15006	0	0	838	0	0	982	0	0	0	0
1	156060314	.	T	G	G	NA	PASS			c.-266T>G	5' UTR		1	30952	0	3.23e-05	0	8722	0	0	302	0	0	1620	0	0	3492	0	1	14998	0	0	838	0	0	980	0	0	0	0
1	156060344	.	G	GCTTTC	G	NA	PASS			c.-234_-233insTTCCT	5' UTR		1	30966	0	3.23e-05	1	8734	0	0	302	0	0	1622	0	0	3494	0	0	14996	0	0	838	0	0	980	0	0	0	0
1	156060347	.	A	AGGTCACAG	G	NA	PASS			c.-233_-232insGGTCACAG	5' UTR		1	30964	0	3.23e-05	1	8732	0	0	302	0	0	1620	0	0	3492	0	0	15002	0	0	838	0	0	978	0	0	0	0
1	156060368	rs565877376	G	C	G	NA	PASS			c.-212G>C	5' UTR		7	30970	0	0.000226	7	8730	0	0	302	0	0	1622	0	0	3494	0	0	15002	0	0	838	0	0	982	0	0	0	0
1	156060392	.	G	A	G	NA	PASS			c.-207+19G>A	intron		1	30966	0	3.23e-05	0	8726	0	0	302	0	0	1622	0	0	3494	0	1	15002	0	0	838	0	0	982	0	0	0	0
1	156060436	.	G	A	G	NA	PASS			c.-207+63G>A	intron		2	30952	0	6.46e-05	0	8726	0	0	302	0	0	1620	0	1	3492	0	1	14992	0	0	838	0	0	982	0	0	0	0
1	156060438	rs190405234	T	C	G	NA	PASS			c.-207+65T>C	intron		1	30902	0	3.24e-05	0	8700	0	0	302	0	0	1618	0	0	3492	0	1	14974	0	0	838	0	0	978	0	0	0	0
1	156060717	.	T	A	G	NA	PASS			c.-207+344T>A	intron		1	30950	0	3.23e-05	0	8728	0	0	302	0	0	1622	0	0	3494	0	1	14986	0	0	838	0	0	980	0	0	0	0
1	156060718	.	C	T	G	NA	PASS			c.-207+345C>T	intron		2	30954	0	6.46e-05	2	8724	0	0	302	0	0	1622	0	0	3492	0	0	14994	0	0	838	0	0	982	0	0	0	0
1	156060721	.	C	T	G	NA	PASS			c.-207+348C>T	intron		8	30952	0	0.0002585	0	8724	0	0	302	0	0	1622	0	0	3494	0	8	14992	0	0	838	0	0	980	0	0	0	0
1	156060743	.	T	C	G	NA	PASS			c.-207+370T>C	intron		1	30954	0	3.23e-05	0	8726	0	0	302	0	0	1622	0	0	3492	0	1	14992	0	0	838	0	0	982	0	0	0	0
1	156060750	rs761976727	G	A	G	NA	PASS			c.-207+377G>A	intron		1	30948	0	3.23e-05	0	8722	0	0	302	0	0	1622	0	0	3492	0	0	14990	0	1	838	0	0	982	0	0	0	0
1	156060750	rs761976727	G	C	G	NA	PASS			c.-207+377G>C	intron		8	30948	0	0.0002585	2	8722	0	0	302	0	0	1622	0	0	3492	0	6	14990	0	0	838	0	0	982	0	0	0	0
1	156060752	rs767544900	T	A	G	NA	PASS			c.-207+379T>A	intron		6	30954	0	0.0001938	4	8730	0	0	302	0	0	1622	0	0	3490	0	2	14990	0	0	838	0	0	982	0	0	0	0
1	156060754	.	C	G	G	NA	PASS			c.-207+381C>G	intron		1	30958	0	3.23e-05	1	8730	0	0	302	0	0	1622	0	0	3490	0	0	14994	0	0	838	0	0	982	0	0	0	0
1	156060770	rs550300574	T	C	G	NA	PASS			c.-207+397T>C	intron		26	30944	0	0.0008402	25	8726	0	0	302	0	0	1622	0	0	3488	0	0	14988	0	1	838	0	0	980	0	0	0	0
1	156060774	rs562251861	C	G	G	NA	PASS			c.-207+401C>G	intron		1	30950	0	3.23e-05	0	8724	0	0	302	0	0	1622	0	1	3488	0	0	14996	0	0	838	0	0	980	0	0	0	0
1	156060785	rs148302740	C	T	G	NA	PASS	n.271-5C>T‰ÛÊ		n.271-5C>T	splice region		1	30948	0	3.23e-05	0	8724	0	0	302	0	0	1622	0	0	3490	0	1	14992	0	0	838	0	0	980	0	0	0	0
1	156060806	.	C	CCG	G	NA	PASS			n.289_290dupGC	non coding transcript exon		1	30950	0	3.23e-05	0	8722	0	0	302	0	0	1622	0	0	3492	0	1	14992	0	0	838	0	0	982	0	0	0	0
1	156060816	rs547434416	C	T	G	NA	PASS			n.297C>T	non coding transcript exon		1	30948	0	3.23e-05	1	8722	0	0	302	0	0	1622	0	0	3492	0	0	14990	0	0	838	0	0	982	0	0	0	0
1	156060837	rs563874846	A	G	G	NA	PASS			n.318A>G	non coding transcript exon		38	30928	0	0.001229	37	8724	0	0	302	0	0	1622	0	0	3490	0	0	14972	0	1	838	0	0	980	0	0	0	0
1	156060860	.	T	C	G	NA	PASS			n.341T>C	non coding transcript exon		1	30924	0	3.23e-05	0	8716	0	0	302	0	0	1622	0	0	3490	0	0	14974	0	1	838	0	0	982	0	0	0	0
1	156060861	.	C	T	G	NA	PASS			n.342C>T	non coding transcript exon		3	30942	0	9.7e-05	0	8724	0	0	302	0	0	1620	0	0	3488	0	3	14988	0	0	838	0	0	982	0	0	0	0
1	156060862	rs551110419	G	A	G	NA	PASS			n.343G>A	non coding transcript exon		1	30944	0	3.23e-05	0	8724	0	0	302	0	0	1622	0	0	3488	0	1	14988	0	0	838	0	0	982	0	0	0	0
1	156060873	.	C	T	G	NA	PASS			n.354C>T	non coding transcript exon		1	30920	0	3.23e-05	1	8718	0	0	302	0	0	1622	0	0	3486	0	0	14982	0	0	834	0	0	976	0	0	0	0
1	156060916	rs778643588	G	A	G	NA	PASS			c.-207+543G>A	intron		11	30938	0	0.0003555	0	8724	0	1	302	0	0	1620	0	1	3490	0	8	14986	0	0	838	0	1	978	0	0	0	0
1	156060932	rs867770705	C	T	G	NA	PASS			c.-207+559C>T	intron		1	30936	0	3.23e-05	0	8718	0	0	302	0	0	1622	0	0	3490	0	0	14990	0	1	838	0	0	976	0	0	0	0
1	156060940	rs142020606	C	T	G	NA	PASS			c.-207+567C>T	intron		184	30944	5	0.005946	0	8724	0	0	302	0	0	1622	0	101	3490	3	77	14988	1	1	838	0	5	980	1	0	0	0
1	156060941	.	G	A	G	NA	PASS			c.-207+568G>A	intron		9	30936	0	0.0002909	0	8726	0	8	302	0	0	1618	0	0	3490	0	0	14986	0	0	836	0	1	978	0	0	0	0
1	156063436	.	T	A	G	NA	PASS			c.-207+3063T>A	intron		2	30950	0	6.46e-05	2	8720	0	0	302	0	0	1618	0	0	3490	0	0	15000	0	0	838	0	0	982	0	0	0	0
1	156063473	rs147598652	T	A	G	NA	PASS			c.-207+3100T>A	intron		2	30958	0	6.46e-05	0	8722	0	0	302	0	0	1620	0	0	3494	0	2	15002	0	0	838	0	0	980	0	0	0	0
1	156063476	.	A	G	G	NA	PASS			c.-207+3103A>G	intron		2	30940	0	6.46e-05	0	8726	0	0	302	0	0	1618	0	0	3490	0	2	14984	0	0	838	0	0	982	0	0	0	0
1	156063482	rs116711742	A	G	G	NA	PASS			c.-207+3109A>G	intron		70	30940	0	0.002262	70	8720	0	0	302	0	0	1620	0	0	3492	0	0	14986	0	0	838	0	0	982	0	0	0	0
1	156063496	rs140499677	C	G	G	NA	PASS	n.370-4C>G‰ÛÊ		n.370-4C>G	splice region		1	30936	0	3.23e-05	0	8720	0	0	302	0	0	1622	0	0	3488	0	1	14986	0	0	838	0	0	980	0	0	0	0
1	156063500	.	T	C	G	NA	PASS	n.370T>C‰ÛÊ		n.370T>C	splice region		1	30942	0	3.23e-05	0	8722	0	0	302	0	0	1622	0	0	3488	0	1	14990	0	0	838	0	0	980	0	0	0	0
1	156063507	.	G	A	G	NA	PASS			n.377G>A	non coding transcript exon		1	30936	0	3.23e-05	0	8728	0	0	302	0	0	1622	0	0	3490	0	1	14974	0	0	838	0	0	982	0	0	0	0
1	156063522	.	C	G	G	NA	PASS			n.392C>G	non coding transcript exon		1	30956	0	3.23e-05	1	8726	0	0	302	0	0	1622	0	0	3492	0	0	14998	0	0	836	0	0	980	0	0	0	0
1	156063544	.	C	G	G	NA	PASS			n.414C>G	non coding transcript exon		1	30956	0	3.23e-05	0	8732	0	0	302	0	0	1622	0	0	3490	0	1	14994	0	0	838	0	0	978	0	0	0	0
1	156063545	.	C	A	G	NA	PASS			n.415C>A	non coding transcript exon		1	30954	0	3.23e-05	0	8730	0	0	302	0	1	1620	0	0	3492	0	0	14992	0	0	838	0	0	980	0	0	0	0
1	156063552	.	C	A	G	NA	PASS			n.422C>A	non coding transcript exon		3	30958	0	9.69e-05	0	8726	0	0	302	0	0	1622	0	1	3488	0	1	15000	0	0	838	0	1	982	0	0	0	0
1	156063597	rs553182660	C	T	G	NA	PASS			n.467C>T	non coding transcript exon		10	30940	0	0.0003232	7	8722	0	2	302	0	0	1620	0	0	3490	0	1	14988	0	0	836	0	0	982	0	0	0	0
1	156063598	.	G	A	G	NA	PASS			n.468G>A	non coding transcript exon		3	30928	0	9.7e-05	2	8720	0	0	302	0	0	1618	0	0	3492	0	1	14978	0	0	838	0	0	980	0	0	0	0
1	156063607	rs188782975	G	T	G	NA	PASS			c.-207+3234G>T	intron		7	30928	0	0.0002263	0	8722	0	0	302	0	0	1620	0	0	3488	0	6	14978	0	0	838	0	1	980	0	0	0	0
1	156063626	.	C	G	G	NA	PASS			c.-207+3253C>G	intron		3	30954	0	9.69e-05	0	8724	0	0	302	0	0	1622	0	3	3494	0	0	14992	0	0	838	0	0	982	0	0	0	0
1	156063668	.	C	T	G	NA	PASS			c.-207+3295C>T	intron		1	30938	0	3.23e-05	0	8726	0	0	302	0	0	1618	0	0	3492	0	1	14982	0	0	838	0	0	980	0	0	0	0
1	156076386	.	C	T	G	NA	PASS			c.-206-8118C>T	intron		1	30890	0	3.24e-05	0	8710	0	1	300	0	0	1620	0	0	3486	0	0	14960	0	0	838	0	0	976	0	0	0	0
1	156076390	.	G	A	G	NA	PASS			c.-206-8114G>A	intron		1	30854	0	3.24e-05	1	8706	0	0	300	0	0	1620	0	0	3484	0	0	14932	0	0	838	0	0	974	0	0	0	0
1	156076408	rs199730525	A	ACCCACGCCTCTGTCCCCACCCC	G	NA	PASS			c.-206-8068_-206-8047dupGCCTCTGTCCCCACCCCCCCAC	intron		2	26658	0	7.5e-05	0	7366	0	0	266	0	0	1370	0	1	3204	0	1	12866	0	0	754	0	0	832	0	0	0	0
1	156076408	rs199730525	ACCCACGCCTCTGTCCCCACCCC	A	G	NA	PASS			c.-206-8068_-206-8047delGCCTCTGTCCCCACCCCCCCAC	intron		12204	26658	2851	0.4578	4774	7366	1472	92	266	16	984	1370	349	1133	3204	145	4655	12866	782	261	754	39	305	832	48	0	0	0
1	156076460	rs545955390	C	A	G	NA	PASS			n.12C>A	non coding transcript exon	LCR	105	24186	2	0.004341	104	5614	2	0	270	0	0	968	0	0	3084	0	1	12698	0	0	710	0	0	842	0	0	0	0
1	156076474	.	C	T	G	NA	PASS			n.26C>T	non coding transcript exon	LCR	1	30228	0	3.31e-05	0	8476	0	0	300	0	0	1588	0	0	3436	0	0	14648	0	1	832	0	0	948	0	0	0	0
1	156076478	.	C	G	G	NA	PASS			n.30C>G	non coding transcript exon	LCR	3	28848	0	0.000104	2	7752	0	0	292	0	0	1418	0	0	3312	0	1	14386	0	0	760	0	0	928	0	0	0	0
1	156076479	.	C	A	G	NA	PASS			n.31C>A	non coding transcript exon		1	29706	0	3.37e-05	0	8152	0	0	294	0	0	1528	0	0	3368	0	1	14630	0	0	796	0	0	938	0	0	0	0
1	156076500	.	G	A	G	NA	PASS			n.52G>A	non coding transcript exon		1	30790	0	3.25e-05	0	8682	0	0	300	0	0	1610	0	0	3480	0	1	14908	0	0	836	0	0	974	0	0	0	0
1	156076517	.	G	A	G	NA	PASS			n.69G>A	non coding transcript exon		1	30880	0	3.24e-05	0	8696	0	0	302	0	0	1618	0	0	3488	0	1	14964	0	0	836	0	0	976	0	0	0	0
1	156076537	.	AAGG	A	G	NA	PASS			n.92_94delGAG	non coding transcript exon		2	30880	0	6.48e-05	1	8690	0	0	302	0	0	1614	0	0	3486	0	1	14972	0	0	836	0	0	980	0	0	0	0
1	156076561	.	TGCTGAATTTCC	T	G	NA	PASS			n.114_124delGCTGAATTTCC	non coding transcript exon		1	30958	0	3.23e-05	0	8730	0	0	302	0	1	1616	0	0	3490	0	0	15002	0	0	838	0	0	980	0	0	0	0
1	156076574	rs191465363	T	C	G	NA	PASS			n.126T>C	non coding transcript exon		33	30946	0	0.001066	33	8714	0	0	302	0	0	1618	0	0	3490	0	0	15004	0	0	838	0	0	980	0	0	0	0
1	156076595	.	A	G	G	NA	PASS			n.147A>G	non coding transcript exon		1	30962	0	3.23e-05	0	8728	0	1	302	0	0	1618	0	0	3488	0	0	15006	0	0	838	0	0	982	0	0	0	0
1	156076608	rs111833024	T	G	G	NA	PASS			n.160T>G	non coding transcript exon		3	30974	0	9.69e-05	3	8732	0	0	302	0	0	1618	0	0	3492	0	0	15010	0	0	838	0	0	982	0	0	0	0
1	156076621	rs531864449	A	C	G	NA	PASS	n.166+7A>C‰ÛÊ		n.166+7A>C	splice region		2	30958	0	6.46e-05	0	8728	0	0	302	0	0	1616	0	0	3492	0	2	15000	0	0	838	0	0	982	0	0	0	0
1	156076681	.	G	A	G	NA	PASS			c.-206-7823G>A	intron		1	30972	0	3.23e-05	0	8736	0	0	302	0	0	1620	0	0	3490	0	1	15004	0	0	838	0	0	982	0	0	0	0
1	156076683	.	G	T	G	NA	PASS			c.-206-7821G>T	intron		1	30976	0	3.23e-05	1	8734	0	0	302	0	0	1620	0	0	3492	0	0	15008	0	0	838	0	0	982	0	0	0	0
1	156076689	rs543458706	G	A	G	NA	PASS			c.-206-7815G>A	intron		1	30972	0	3.23e-05	1	8736	0	0	302	0	0	1618	0	0	3492	0	0	15004	0	0	838	0	0	982	0	0	0	0
1	156079232	rs760409121	T	C	G	NA	PASS			c.-206-5272T>C	intron		1	30976	0	3.23e-05	1	8730	0	0	302	0	0	1622	0	0	3494	0	0	15008	0	0	838	0	0	982	0	0	0	0
1	156079272	rs529044704	G	A	G	NA	PASS			c.-206-5232G>A	intron		11	30968	0	0.0003552	11	8730	0	0	300	0	0	1622	0	0	3490	0	0	15006	0	0	838	0	0	982	0	0	0	0
1	156079279	rs539812957	C	T	G	NA	PASS			c.-206-5225C>T	intron		46	30980	1	0.001485	7	8732	0	2	302	0	0	1622	0	3	3490	0	28	15014	1	2	838	0	4	982	0	0	0	0
1	156079295	.	C	T	G	NA	PASS			c.-206-5209C>T	intron		1	30974	0	3.23e-05	1	8732	0	0	302	0	0	1622	0	0	3492	0	0	15006	0	0	838	0	0	982	0	0	0	0
1	156079306	rs11590832	C	T	G	NA	PASS	n.169C>T‰ÛÊ		n.169C>T	splice region		5239	30950	510	0.1693	658	8724	19	61	302	7	85	1622	0	821	3492	104	3314	14992	350	109	838	11	191	980	19	0	0	0
1	156079307	rs532780337	C	T	G	NA	PASS			n.170C>T	non coding transcript exon		1	30984	0	3.23e-05	0	8734	0	0	302	0	0	1622	0	0	3494	0	0	15012	0	0	838	0	1	982	0	0	0	0
1	156079311	rs139689655	G	A	G	NA	PASS			n.174G>A	non coding transcript exon		175	30974	1	0.00565	17	8732	0	7	300	0	1	1622	0	9	3490	0	129	15010	1	7	838	0	5	982	0	0	0	0
1	156079339	.	G	A	G	NA	PASS			n.202G>A	non coding transcript exon		1	30986	0	3.23e-05	0	8736	0	0	300	0	0	1622	0	0	3492	0	1	15016	0	0	838	0	0	982	0	0	0	0
1	156079374	rs377173267	CT	C	G	NA	PASS			n.238delT	non coding transcript exon		6	30974	0	0.0001937	4	8734	0	0	302	0	0	1620	0	0	3492	0	1	15008	0	0	836	0	1	982	0	0	0	0
1	156079411	rs752736159	C	T	G	NA	PASS			n.274C>T	non coding transcript exon		2	30980	0	6.46e-05	1	8732	0	0	302	0	0	1622	0	0	3494	0	1	15010	0	0	838	0	0	982	0	0	0	0
1	156079412	.	G	A	G	NA	PASS			n.275G>A	non coding transcript exon		1	30966	0	3.23e-05	1	8728	0	0	302	0	0	1622	0	0	3494	0	0	15002	0	0	836	0	0	982	0	0	0	0
1	156079455	.	A	G	G	NA	PASS			n.318A>G	non coding transcript exon		1	30982	0	3.23e-05	0	8734	0	0	302	0	0	1622	0	0	3490	0	1	15014	0	0	838	0	0	982	0	0	0	0
1	156079459	.	T	C	G	NA	PASS			n.322T>C	non coding transcript exon		4	30976	0	0.0001291	0	8734	0	0	302	0	0	1622	0	2	3488	0	0	15010	0	0	838	0	2	982	0	0	0	0
1	156079513	rs555965378	C	T	G	NA	PASS			n.376C>T	non coding transcript exon		12	30952	0	0.0003877	12	8720	0	0	302	0	0	1614	0	0	3494	0	0	15004	0	0	836	0	0	982	0	0	0	0
1	156079530	.	G	A	G	NA	PASS			n.393G>A	non coding transcript exon		1	30932	0	3.23e-05	0	8714	0	0	302	0	1	1620	0	0	3486	0	0	14998	0	0	830	0	0	982	0	0	0	0
1	156079538	.	G	A	G	NA	PASS	n.400+1G>A‰ÛÊ		n.400+1G>A	splice donor	LC LoF	1	30944	0	3.23e-05	0	8718	0	0	302	0	0	1620	0	0	3480	0	0	15010	0	0	834	0	1	980	0	0	0	0
1	156079550	.	C	T	G	NA	PASS			c.-206-4954C>T	intron		2	30922	0	6.47e-05	2	8712	0	0	302	0	0	1612	0	0	3482	0	0	15004	0	0	834	0	0	976	0	0	0	0
1	156079589	rs140674536	A	ATG	G	NA	PASS			c.-206-4896_-206-4895dupTG	intron	LCR	82	17232	0	0.004759	22	5266	0	0	160	0	2	948	0	9	1726	0	43	8112	0	3	478	0	3	542	0	0	0	0
1	156079589	rs140674536	A	ATGTG	G	NA	PASS			c.-206-4898_-206-4895dupTGTG	intron	LCR	383	17232	5	0.02223	117	5266	3	1	160	0	74	948	0	43	1726	0	133	8112	2	3	478	0	12	542	0	0	0	0
1	156079589	rs140674536	A	ATGTGTG	G	NA	PASS			c.-206-4900_-206-4895dupTGTGTG	intron	LCR	207	17232	2	0.01201	137	5266	2	0	160	0	29	948	0	12	1726	0	22	8112	0	3	478	0	4	542	0	0	0	0
1	156079589	rs140674536	A	ATGTGTGTG	G	NA	PASS			c.-206-4902_-206-4895dupTGTGTGTG	intron	LCR	448	17232	17	0.026	269	5266	8	2	160	0	115	948	8	7	1726	0	48	8112	0	4	478	1	3	542	0	0	0	0
1	156079589	rs140674536	A	ATGTGTGTGTG	G	NA	PASS			c.-206-4904_-206-4895dupTGTGTGTGTG	intron	LCR	472	17232	13	0.02739	349	5266	12	3	160	0	77	948	1	4	1726	0	34	8112	0	4	478	0	1	542	0	0	0	0
1	156079589	rs140674536	A	G	G	NA	PASS			c.-206-4915A>G	intron	LCR	20	17232	0	0.001161	15	5266	0	0	160	0	4	948	0	0	1726	0	0	8112	0	1	478	0	0	542	0	0	0	0
1	156079609	rs57284200	G	GTGTGTGTA	G	NA	PASS			c.-206-4895_-206-4894insTGTGTGTA	intron		320	24676	10	0.01297	82	7306	2	0	254	0	153	1396	7	38	2208	1	31	12288	0	9	464	0	7	760	0	0	0	0
1	156079609	rs57284200	G	GTGTGTGTGTA	G	NA	PASS			c.-206-4895_-206-4894insTGTGTGTGTA	intron		3958	24676	482	0.1604	1975	7306	294	17	254	1	564	1396	108	149	2208	4	1127	12288	66	43	464	2	83	760	7	0	0	0
1	156079609	rs57284200	G	GTGTGTGTGTATA	G	NA	PASS			c.-206-4895_-206-4894insTGTGTGTGTATA	intron		1498	24676	57	0.06071	610	7306	25	14	254	0	30	1396	0	32	2208	0	752	12288	31	18	464	0	42	760	1	0	0	0
1	156079609	rs57284200	G	GTGTGTGTGTGTATA	G	NA	PASS			c.-206-4895_-206-4894insTGTGTGTGTGTATA	intron		124	24676	1	0.005025	34	7306	0	0	254	0	0	1396	0	1	2208	0	86	12288	1	1	464	0	2	760	0	0	0	0
1	156079609	rs57284200	GCA	G	G	NA	PASS			c.-206-4894_-206-4893delCA	intron		6804	24676	822	0.2757	1941	7306	266	84	254	12	45	1396	0	828	2208	95	3583	12288	421	121	464	10	202	760	18	0	0	0
1	156079610	rs11590887	C	T	G	NA	PASS			c.-206-4894C>T	intron		21554	28896	7932	0.7459	6041	8168	2231	198	290	65	1521	1574	734	1871	2806	563	10706	14460	3893	528	682	197	689	916	249	0	0	0
1	156079611	rs61813330	A	ATGTG	G	NA	PASS			c.-206-4892_-206-4891insGTGT	intron		5035	24036	492	0.2095	623	5396	24	77	276	9	10	574	0	592	2702	51	3471	13664	385	87	584	9	175	840	14	0	0	0
1	156079611	rs61813330	A	ATGTGTG	G	NA	PASS			c.-206-4892_-206-4891insGTGTGT	intron		696	24036	25	0.02896	519	5396	22	0	276	0	1	574	0	118	2702	3	46	13664	0	3	584	0	9	840	0	0	0	0
1	156079611	rs61813330	A	ATGTGTGTG	G	NA	PASS			c.-206-4892_-206-4891insGTGTGTGT	intron		373	24036	7	0.01552	314	5396	7	0	276	0	27	574	0	10	2702	0	13	13664	0	2	584	0	7	840	0	0	0	0
1	156079611	rs61813330	A	ATGTGTGTGTG	G	NA	PASS			c.-206-4892_-206-4891insGTGTGTGTGT	intron		182	24036	5	0.007572	166	5396	5	0	276	0	5	574	0	1	2702	0	2	13664	0	7	584	0	1	840	0	0	0	0
1	156079611	rs61813330	A	ATGTGTGTGTGTGTG	G	NA	PASS			c.-206-4892_-206-4891insGTGTGTGTGTGTGT	intron		292	24036	12	0.01215	289	5396	12	0	276	0	1	574	0	0	2702	0	2	13664	0	0	584	0	0	840	0	0	0	0
1	156079611	rs61813330	A	G	G	NA	PASS			c.-206-4893A>G	intron		10018	24036	2068	0.4168	885	5396	64	113	276	16	200	574	14	1222	2702	210	6845	13664	1594	338	584	86	415	840	84	0	0	0
1	156084391	.	C	T	G	NA	PASS			c.-206-113C>T	intron		2	30812	0	6.49e-05	2	8702	0	0	302	0	0	1620	0	0	3480	0	0	14900	0	0	836	0	0	972	0	0	0	0
1	156084396	.	C	G	G	NA	PASS			c.-206-108C>G	intron		1	30712	0	3.26e-05	1	8680	0	0	298	0	0	1614	0	0	3468	0	0	14846	0	0	836	0	0	970	0	0	0	0
1	156084398	.	C	G	G	NA	PASS			c.-206-106C>G	intron		1	30792	0	3.25e-05	0	8706	0	0	300	0	0	1614	0	0	3480	0	1	14882	0	0	838	0	0	972	0	0	0	0
1	156084412	rs550270778	A	G	G	NA	PASS			c.-206-92A>G	intron		18	30102	0	0.000598	18	8568	0	0	292	0	0	1592	0	0	3416	0	0	14474	0	0	816	0	0	944	0	0	0	0
1	156084482	.	T	G	G	NA	PASS			c.-228T>G	5' UTR		1	30814	0	3.25e-05	1	8684	0	0	302	0	0	1612	0	0	3484	0	0	14926	0	0	838	0	0	968	0	0	0	0
1	156084487	rs188625872	C	T	G	NA	PASS			c.-223C>T	5' UTR		93	30828	0	0.003017	92	8672	0	0	302	0	0	1614	0	0	3482	0	1	14944	0	0	838	0	0	976	0	0	0	0
1	156084499	.	C	T	G	NA	PASS	c.-206-5C>T‰ÛÊ		c.-206-5C>T	splice region		1	30894	0	3.24e-05	0	8700	0	0	302	0	0	1620	0	0	3488	0	1	14970	0	0	838	0	0	976	0	0	0	0
1	156084500	.	T	C	G	NA	PASS	c.-206-4T>C‰ÛÊ		c.-206-4T>C	splice region		2	30836	0	6.49e-05	0	8690	0	0	302	0	0	1620	0	0	3484	0	2	14928	0	0	838	0	0	974	0	0	0	0
1	156084511	.	G	C	G	NA	PASS			c.-199G>C	5' UTR		3	30880	0	9.72e-05	0	8698	0	0	300	0	0	1618	0	0	3486	0	0	14960	0	0	838	0	3	980	0	0	0	0
1	156084514	.	A	G	G	NA	PASS			c.-196A>G	5' UTR		2	30820	0	6.49e-05	1	8668	0	0	300	0	0	1618	0	0	3486	0	1	14932	0	0	838	0	0	978	0	0	0	0
1	156084519	.	C	A	G	NA	PASS			c.-191C>A	5' UTR		1	30886	0	3.24e-05	1	8696	0	0	300	0	0	1618	0	0	3490	0	0	14968	0	0	838	0	0	976	0	0	0	0
1	156084526	.	A	G	G	NA	PASS			c.-184A>G	5' UTR		1	30858	0	3.24e-05	0	8688	0	0	302	0	0	1618	0	0	3486	0	0	14948	0	0	838	0	1	978	0	0	0	0
1	156084530	.	C	G	G	NA	PASS			c.-180C>G	5' UTR		1	30920	0	3.23e-05	0	8706	0	0	302	0	1	1620	0	0	3488	0	0	14990	0	0	838	0	0	976	0	0	0	0
1	156084567	.	C	G	G	NA	PASS			c.-143C>G	5' UTR		1	30948	0	3.23e-05	0	8720	0	0	302	0	0	1620	0	0	3486	0	1	15000	0	0	838	0	0	982	0	0	0	0
1	156084567	.	C	T	G	NA	PASS			c.-143C>T	5' UTR		1	30948	0	3.23e-05	0	8720	0	0	302	0	0	1620	0	0	3486	0	0	15000	0	0	838	0	1	982	0	0	0	0
1	156084572	.	T	C	G	NA	PASS			c.-138T>C	5' UTR		8	30882	0	0.0002591	0	8710	0	0	302	0	8	1620	0	0	3484	0	0	14948	0	0	838	0	0	980	0	0	0	0
1	156084582	rs80356803	T	C	G	NA	PASS	n.79T>C‰ÛÊ		n.79T>C	splice region		7	30936	0	0.0002263	1	8718	0	0	302	0	0	1616	0	0	3490	0	6	14990	0	0	838	0	0	982	0	0	0	0
1	156084597	.	G	A	G	NA	PASS			c.-113G>A	5' UTR		1	30932	0	3.23e-05	1	8716	0	0	302	0	0	1620	0	0	3490	0	0	14986	0	0	838	0	0	980	0	0	0	0
1	156084601	.	G	T	G	NA	PASS			c.-109G>T	5' UTR		3	30932	0	9.7e-05	1	8714	0	0	302	0	0	1618	0	0	3490	0	2	14990	0	0	838	0	0	980	0	0	0	0
1	156084613	.	G	A	G	NA	PASS			c.-97G>A	5' UTR		1	30912	0	3.24e-05	0	8708	0	0	302	0	0	1620	0	0	3490	0	1	14974	0	0	836	0	0	982	0	0	0	0
1	156084622	rs115800510	G	A	G	NA	PASS			c.-88G>A	5' UTR		1	30908	0	3.24e-05	0	8696	0	0	302	0	0	1618	0	0	3490	0	1	14984	0	0	838	0	0	980	0	0	0	0
1	156084622	rs115800510	G	T	G	NA	PASS			c.-88G>T	5' UTR		606	30908	24	0.01961	595	8696	24	0	302	0	0	1618	0	0	3490	0	3	14984	0	6	838	0	2	980	0	0	0	0
1	156084628	.	G	A	G	NA	PASS			c.-82G>A	5' UTR		3	30920	0	9.7e-05	0	8712	0	0	302	0	0	1616	0	0	3484	0	0	14986	0	3	838	0	0	982	0	0	0	0
1	156084645	.	C	T	G	NA	PASS			c.-65C>T	5' UTR		1	30916	0	3.24e-05	1	8704	0	0	302	0	0	1618	0	0	3484	0	0	14988	0	0	838	0	0	982	0	0	0	0
1	156084655	.	C	T	G	NA	PASS			c.-55C>T	5' UTR		1	30932	0	3.23e-05	1	8710	0	0	302	0	0	1616	0	0	3486	0	0	14998	0	0	838	0	0	982	0	0	0	0
1	156084656	.	C	T	G	NA	PASS			c.-54C>T	5' UTR		1	30936	0	3.23e-05	1	8708	0	0	302	0	0	1618	0	0	3488	0	0	15000	0	0	838	0	0	982	0	0	0	0
1	156084666	.	T	A	E	PASS	NA			c.-44T>A	5' UTR		1	86972	0	1.15e-05	0	5492	0	0	3256	0	0	8468	0	0	7788	0	1	31662	0	0	16610	0	0	2254	0	0	11442	0
1	156084667	.	C	T	E	PASS	NA			c.-43C>T	5' UTR		1	87720	0	1.14e-05	0	5490	0	0	3290	0	0	8498	0	0	7940	0	1	31986	0	0	16702	0	0	2266	0	0	11548	0
1	156084668	rs761922735	C	T	E	PASS	NA			c.-42C>T	5' UTR		1	88240	0	1.13e-05	0	5490	0	0	3318	0	0	8500	0	0	8090	0	1	32206	0	0	16730	0	0	2266	0	0	11640	0
1	156084670	rs534069590	G	C	E G	PASS	PASS			c.-40G>C	5' UTR		2	120216	0	1.66e-05	2	14220	0	0	3714	0	0	10102	0	0	11752	0	0	47680	0	0	17584	0	0	3276	0	0	11888	0
1	156084671	.	G	C	E	PASS	NA			c.-39G>C	5' UTR		2	90064	0	2.22e-05	0	5548	0	0	3482	0	0	8482	0	0	8372	0	0	33048	0	0	16820	0	0	2310	0	2	12002	0
1	156084674	.	C	T	E	PASS	NA			c.-36C>T	5' UTR		1	102350	0	9.77e-06	0	5802	0	0	4300	0	0	9406	0	0	9574	0	1	36738	0	0	19722	0	0	2714	0	0	14094	0
1	156084682	.	C	A	E	PASS	NA			c.-28C>A	5' UTR		3	110792	0	2.71e-05	0	5936	0	0	5040	0	0	9558	0	0	10814	0	0	40154	0	0	20382	0	0	2938	0	3	15970	0
1	156084684	.	CG	C	E	PASS	NA			c.-23delG	5' UTR		1	112208	0	8.91e-06	0	5994	0	0	5152	0	0	9550	0	0	11096	0	0	40762	0	1	20428	0	0	2954	0	0	16272	0
1	156084687	.	G	T	E	PASS	NA			c.-23G>T	5' UTR		1	117972	0	8.48e-06	0	6174	0	0	5598	0	0	9716	0	0	11740	0	0	42868	0	0	21304	0	0	3114	0	1	17458	0
1	156084690	rs765558668	G	T	E	PASS	NA			c.-20G>T	5' UTR		1	124046	0	8.06e-06	0	6336	0	0	6028	0	0	9960	0	0	12486	0	0	45286	0	0	22054	0	0	3254	0	1	18642	0
1	156084692	rs750665274	G	A	E G	RF	PASS			c.-18G>A	5' UTR		1	30928	0	3.23e-05	1	8706	0	0	302	0	0	1620	0	0	3490	0	0	14992	0	0	838	0	0	980	0	0	0	0
1	156084699	rs758887740	A	G	E	PASS	NA			c.-11A>G	5' UTR		6	137896	0	4.35e-05	0	6762	0	0	7102	0	0	10354	0	0	13954	0	0	51224	0	0	23600	0	0	3604	0	6	21296	0
1	156084699	rs758887740	A	T	E	PASS	NA			c.-11A>T	5' UTR		1	137896	0	7.25e-06	0	6762	0	0	7102	0	0	10354	0	0	13954	0	0	51224	0	0	23600	0	0	3604	0	1	21296	0
1	156084701	.	C	T	E	PASS	NA	n.200C>T‰ÛÊ		n.200C>T	splice region		1	139786	0	7.15e-06	0	6886	0	0	7206	0	0	10420	0	0	14110	0	1	52074	0	0	23880	0	0	3658	0	0	21552	0
1	156084709	.	C	A	E	PASS	NA	n.201+7C>A‰ÛÊ		n.201+7C>A	splice region		3	149058	0	2.01e-05	0	7304	0	0	7756	0	0	10834	0	0	14848	0	3	56652	0	0	25062	0	0	3868	0	0	22734	0
1	156084729	rs751916168	G	A	E	PASS	NA	p.Arg7Gln	p.Arg7Gln	c.20G>A	missense		1	170042	0	5.88e-06	0	8778	0	0	8432	0	0	12154	0	0	16016	0	0	68746	0	1	27348	0	0	4186	0	0	24382	0
1	156084733	.	C	G	E	PASS	NA	p.Arg8Arg	p.Arg8Arg	c.24C>G	synonymous		1	173838	0	5.75e-06	0	9054	0	0	8488	0	0	12428	0	0	16224	0	1	70998	0	0	27708	0	0	4252	0	0	24686	0
1	156084740	rs755465323	C	G	E	PASS	NA	p.Arg11Gly	p.Arg11Gly	c.31C>G	missense		1	180806	0	5.53e-06	0	9560	0	0	8620	0	0	12948	0	0	16632	0	1	75186	0	0	28378	0	0	4330	0	0	25152	0
1	156084740	rs755465323	C	T	G	NA	PASS	p.Arg11Cys	p.Arg11Cys	c.31C>T	missense		1	30928	0	3.23e-05	1	8720	0	0	302	0	0	1622	0	0	3490	0	0	14976	0	0	836	0	0	982	0	0	0	0
1	156084749	rs755617982	G	A	E	PASS	NA	p.Ala14Thr	p.Ala14Thr	c.40G>A	missense		5	191238	0	2.62e-05	0	10430	0	0	8806	0	0	13786	0	0	17162	0	0	81384	0	4	29372	0	1	4494	0	0	25804	0
1	156084751	rs777460187	G	A	E G	RF	PASS	n.80-4G>A‰ÛÊ		n.80-4G>A	splice region		1	30910	0	3.24e-05	0	8718	0	0	302	0	0	1622	0	1	3486	0	0	14968	0	0	836	0	0	978	0	0	0	0
1	156084755	rs868507025	GC	G	G	NA	PASS	p.Ser17AlafsTer79	p.Ser17AlafsTer79	c.48delC	frameshift		1	30916	0	3.24e-05	0	8716	0	0	302	0	0	1622	0	0	3488	0	1	14972	0	0	836	0	0	980	0	0	0	0
1	156084760	rs11549668	C	T	E G	PASS	PASS	p.Ser17Ser	p.Ser17Ser	c.51C>T	synonymous		2371	233848	18	0.01014	60	20046	0	160	9308	2	0	16340	0	103	21468	0	1417	102956	10	441	31328	4	77	5690	1	113	26712	1
1	156084783	rs61578124	G	T	E G	PASS	PASS	p.Arg25Leu	p.Arg25Leu	c.74G>T	missense		13	246942	0	5.26e-05	0	20992	0	9	9536	0	0	17198	0	1	22570	0	2	110596	0	0	32406	0	1	5888	0	0	27756	0
1	156084785	.	A	C	E	PASS	NA	p.Ile26Leu	p.Ile26Leu	c.76A>C	missense		1	218014	0	4.59e-06	0	12392	0	0	9280	0	0	15742	0	0	19218	0	1	96842	0	0	31720	0	0	4924	0	0	27896	0
1	156084787	rs373721390	C	T	E G	PASS	PASS	p.Ile26Ile	p.Ile26Ile	c.78C>T	synonymous		7	248746	0	2.81e-05	0	21092	0	0	9568	0	0	17338	0	0	22710	0	7	111708	0	0	32528	0	0	5912	0	0	27890	0
1	156084805	rs775429079	G	A	E	PASS	NA	p.Lys32Lys	p.Lys32Lys	c.96G>A	synonymous		11	219710	0	5.01e-05	0	12496	0	0	9298	0	0	15832	0	0	19392	0	0	98104	0	11	31654	0	0	4972	0	0	27962	0
1	156084841	rs762049172	C	G	E	PASS	NA	p.Val44Val	p.Val44Val	c.132C>G	synonymous		1	208626	0	4.79e-06	0	11810	0	0	9106	0	0	14916	0	0	18668	0	0	92178	0	0	30084	0	0	4796	0	1	27068	0
1	156084851	rs769977710	C	G	E	PASS	NA	p.Arg48Gly	p.Arg48Gly	c.142C>G	missense		4	205576	0	1.95e-05	0	11654	0	0	9072	0	3	14642	0	1	18468	0	0	90578	0	0	29510	0	0	4726	0	0	26926	0
1	156084859	rs397517894	C	T	E G	PASS	PASS	n.356+2C>T‰ÛÊ		n.356+2C>T	splice donor	LC LoF	19	237546	0	8e-05	3	20404	0	0	9382	0	0	16412	0	3	22086	0	12	106048	0	1	30408	0	0	5724	0	0	27082	0
1	156084861	.	C	G	E	PASS	NA	p.Ser51Trp	p.Ser51Trp	c.152C>G	missense		2	206014	0	9.71e-06	2	11660	0	0	9074	0	0	14742	0	0	18568	0	0	90780	0	0	29462	0	0	4708	0	0	27020	0
1	156084901	rs137969290	C	T	E G	PASS	PASS	p.Thr64Thr	p.Thr64Thr	c.192C>T	synonymous		23	253418	0	9.08e-05	22	21624	0	0	9638	0	0	17528	0	0	23372	0	1	114510	0	0	32046	0	0	6008	0	0	28692	0
1	156084911	.	G	A	E	PASS	NA	p.Glu68Lys	p.Glu68Lys	c.202G>A	missense		1	226312	0	4.42e-06	0	13254	0	0	9404	0	0	16194	0	0	20140	0	1	101474	0	0	31706	0	0	5066	0	0	29074	0
1	156084913	rs753304214	G	A	E	PASS	NA	p.Glu68Glu	p.Glu68Glu	c.204G>A	synonymous		2	226802	0	8.82e-06	0	13328	0	0	9412	0	0	16250	0	0	20154	0	0	101680	0	0	31770	0	0	5098	0	2	29110	0
1	156084924	rs727504340	G	A	E	PASS	NA	p.Arg72His	p.Arg72His	c.215G>A	missense		2	230998	0	8.66e-06	0	13710	0	0	9516	0	0	16576	0	0	20566	0	2	103610	0	0	32334	0	0	5176	0	0	29510	0
1	156084931	.	G	A	E	PASS	NA	p.Val74Val	p.Val74Val	c.222G>A	synonymous		1	234066	0	4.27e-06	0	14058	0	0	9580	0	0	16746	0	0	20842	0	1	105028	0	0	32722	0	0	5236	0	0	29854	0
1	156084935	rs745651340	G	A	E	PASS	NA	p.Gly76Ser	p.Gly76Ser	c.226G>A	missense		1	234646	0	4.26e-06	0	14126	0	0	9628	0	0	16794	0	0	20928	0	1	105194	0	0	32826	0	0	5256	0	0	29894	0
1	156084948	rs771893681	C	T	E	PASS	NA	p.Ala80Val	p.Ala80Val	c.239C>T	missense		2	237052	0	8.44e-06	0	14484	0	0	9676	0	0	16964	0	0	21234	0	0	106108	0	0	33090	0	0	5320	0	2	30176	0
1	156084949	rs780194620	C	T	E	PASS	NA	p.Ala80Ala	p.Ala80Ala	c.240C>T	synonymous		2	237416	0	8.42e-06	2	14490	0	0	9692	0	0	16970	0	0	21272	0	0	106328	0	0	33136	0	0	5330	0	0	30198	0
1	156084958	rs746916710	C	T	E	PASS	NA	p.Ala83Ala	p.Ala83Ala	c.249C>T	synonymous		2	237980	0	8.4e-06	0	14568	0	0	9698	0	0	17030	0	0	21302	0	0	106518	0	0	33204	0	1	5340	0	1	30320	0
1	156084969	.	A	T	E	PASS	NA	p.Asp87Val	p.Asp87Val	c.260A>T	missense		1	239134	0	4.18e-06	0	14676	0	0	9732	0	0	17094	0	0	21470	0	0	107082	0	0	33278	0	1	5334	0	0	30468	0
1	156084970	rs397517900	T	C	E	PASS	NA	p.Asp87Asp	p.Asp87Asp	c.261T>C	synonymous		1	239064	0	4.18e-06	0	14680	0	0	9728	0	1	17092	0	0	21438	0	0	107056	0	0	33274	0	0	5326	0	0	30470	0
1	156084981	.	C	T	E	PASS	NA	p.Thr91Ile	p.Thr91Ile	c.272C>T	missense		1	239846	0	4.17e-06	0	14734	0	0	9748	0	0	17130	0	0	21564	0	1	107364	0	0	33372	0	0	5358	0	0	30576	0
1	156084996	rs773451393	C	G	E	PASS	NA	p.Ala96Gly	p.Ala96Gly	c.287C>G	missense		1	238960	0	4.19e-06	0	14670	0	1	9732	0	0	17104	0	0	21276	0	0	106818	0	0	33384	0	0	5342	0	0	30634	0
1	156084999	.	A	C	G	NA	PASS	p.Lys97Thr	p.Lys97Thr	c.290A>C	missense		1	30956	0	3.23e-05	0	8722	0	0	302	0	0	1620	0	0	3492	0	1	15004	0	0	838	0	0	978	0	0	0	0
1	156085002	.	A	G	G	NA	PASS	p.Glu98Gly	p.Glu98Gly	c.293A>G	missense		1	30956	0	3.23e-05	1	8720	0	0	302	0	0	1622	0	0	3492	0	0	15002	0	0	838	0	0	980	0	0	0	0
1	156085003	.	G	A	E	PASS	NA	p.Glu98Glu	p.Glu98Glu	c.294G>A	synonymous		5	238478	0	2.1e-05	0	14616	0	0	9712	0	0	17104	0	0	21032	0	5	106686	0	0	33370	0	0	5342	0	0	30616	0
1	156085004	.	C	A	E	PASS	NA	p.Arg99Ser	p.Arg99Ser	c.295C>A	missense		5	238344	0	2.1e-05	0	14604	0	0	9714	0	0	17102	0	0	20990	0	5	106622	0	0	33364	0	0	5334	0	0	30614	0
1	156085009	.	C	G	E	PASS	NA	p.Ala100Ala	p.Ala100Ala	c.300C>G	synonymous		1	240392	0	4.16e-06	0	14830	0	0	9760	0	0	17166	0	0	21464	0	1	107620	0	0	33468	0	0	5378	0	0	30706	0
1	156085011	rs267607568	G	A	E	PASS	NA	p.Arg101His	p.Arg101His	c.302G>A	missense		1	240596	0	4.16e-06	0	14854	0	0	9766	0	1	17168	0	0	21482	0	0	107760	0	0	33464	0	0	5392	0	0	30710	0
1	156085021	.	G	C	G	NA	PASS	p.Leu104Leu	p.Leu104Leu	c.312G>C	synonymous		1	30966	0	3.23e-05	1	8722	0	0	302	0	0	1622	0	0	3492	0	0	15008	0	0	838	0	0	982	0	0	0	0
1	156085031	rs771065515	A	G	E	PASS	NA	p.Lys108Glu	p.Lys108Glu	c.322A>G	missense		6	239510	0	2.51e-05	0	14884	0	0	9770	0	0	17138	0	0	20676	0	6	107618	0	0	33428	0	0	5368	0	0	30628	0
1	156085038	rs556237236	G	A	E	PASS	NA	p.Arg110His	p.Arg110His	c.329G>A	missense		13	238572	0	5.45e-05	0	14820	0	0	9760	0	0	17134	0	0	20126	0	0	107372	0	0	33388	0	0	5364	0	13	30608	0
1	156085048	rs759878335	T	C	E	PASS	NA	p.Phe113Phe	p.Phe113Phe	c.339T>C	synonymous		1	235826	0	4.24e-06	1	14658	0	0	9702	0	0	17084	0	0	18660	0	0	106634	0	0	33286	0	0	5342	0	0	30460	0
1	156085059	rs397517901	A	G	E G	PASS	PASS	p.Lys117Arg	p.Lys117Arg	c.350A>G	missense		16	260306	0	6.15e-05	0	22874	0	0	9918	0	0	18480	0	0	19584	0	6	119380	0	3	33774	0	1	6190	0	6	30106	0
1	156085087	.	C	T	E G	RF	PASS			c.356+22C>T	intron		2	30926	0	6.47e-05	0	8710	0	0	302	0	0	1622	0	0	3478	0	2	14998	0	0	838	0	0	978	0	0	0	0
1	156085097	.	G	C	E	PASS	NA			c.356+32G>C	intron		1	184944	0	5.41e-06	0	10658	0	0	8874	0	0	14342	0	0	9174	0	1	82048	0	0	28226	0	0	4502	0	0	27120	0
1	156085099	rs756719452	G	C	G	NA	PASS			c.356+34G>C	intron		1	30956	0	3.23e-05	0	8720	0	0	302	0	1	1622	0	0	3486	0	0	15008	0	0	838	0	0	980	0	0	0	0
1	156085100	rs17847248	G	A	E	PASS	NA			c.356+35G>A	intron		5	181812	1	2.75e-05	0	10418	0	0	8818	0	5	14110	1	0	8854	0	0	80408	0	0	27860	0	0	4478	0	0	26866	0
1	156085102	rs750072856	G	A	E	PASS	NA			c.356+37G>A	intron		1	180968	0	5.53e-06	0	10364	0	0	8806	0	0	14106	0	0	8778	0	1	79926	0	0	27726	0	0	4448	0	0	26814	0
1	156085107	rs758173874	G	T	E	PASS	NA			c.356+42G>T	intron		2	170884	0	1.17e-05	0	9716	0	0	8598	0	0	13408	0	0	7952	0	0	74178	0	0	26674	0	0	4278	0	2	26080	0
1	156085108	rs779960022	A	G	E	PASS	NA			c.356+43A>G	intron		1	170950	0	5.85e-06	0	9706	0	0	8590	0	0	13454	0	0	7938	0	0	74194	0	0	26674	0	0	4278	0	1	26116	0
1	156085108	rs779960022	AGGGCGGCGGGCCGGCGCCCCT	A	G	NA	PASS			c.356+46_356+66delGCGGCGGGCCGGCGCCCCTGG	intron		1	30896	0	3.24e-05	1	8704	0	0	302	0	0	1620	0	0	3480	0	0	14974	0	0	838	0	0	978	0	0	0	0
1	156085109	rs553939149	G	A	E	PASS	NA			c.356+44G>A	intron		40	168598	0	0.0002373	1	9536	0	0	8560	0	0	13250	0	0	7792	0	0	72880	0	0	26420	0	0	4238	0	39	25922	0
1	156085113	rs754981671	G	A	E	PASS	NA			c.356+48G>A	intron		1	159842	0	6.26e-06	0	8890	0	0	8422	0	0	12694	0	0	7132	0	1	67774	0	0	25570	0	0	4100	0	0	25260	0
1	156092893	.	G	A	G	NA	PASS			c.357-7515G>A	intron		1	30948	0	3.23e-05	1	8714	0	0	302	0	0	1622	0	0	3492	0	0	14998	0	0	838	0	0	982	0	0	0	0
1	156092900	.	C	T	G	NA	PASS			c.357-7508C>T	intron		1	30892	0	3.24e-05	0	8674	0	0	302	0	0	1622	0	0	3490	0	1	14984	0	0	838	0	0	982	0	0	0	0
1	156092930	rs60880750	CAAG	C	G	NA	PASS				non coding transcript exon		3135	30930	282	0.1014	2179	8704	259	25	302	0	3	1622	0	121	3492	5	712	14996	15	41	834	2	54	980	1	0	0	0
1	156092942	.	TG	T	G	NA	PASS			n.12delG	non coding transcript exon		1	30960	0	3.23e-05	0	8728	0	0	302	0	0	1620	0	0	3488	0	1	15002	0	0	838	0	0	982	0	0	0	0
1	156092956	rs145434005	C	T	G	NA	PASS			n.24C>T	non coding transcript exon		1	30942	0	3.23e-05	1	8718	0	0	302	0	0	1620	0	0	3490	0	0	14992	0	0	838	0	0	982	0	0	0	0
1	156092991	rs6686943	T	C	G	NA	PASS			n.59T>C	non coding transcript exon		3333	30910	450	0.1078	2756	8700	440	6	302	0	30	1622	0	118	3494	4	364	14976	4	26	834	0	33	982	2	0	0	0
1	156093007	.	CA	C	G	NA	PASS			n.76delA	non coding transcript exon		1	30948	0	3.23e-05	0	8726	0	0	302	0	0	1622	0	0	3490	0	1	14988	0	0	838	0	0	982	0	0	0	0
1	156093051	rs543576207	T	C	G	NA	PASS			n.119T>C	non coding transcript exon		1	30944	0	3.23e-05	0	8716	0	0	302	0	0	1620	0	0	3494	0	0	14994	0	0	838	0	1	980	0	0	0	0
1	156093055	.	G	C	G	NA	PASS			n.123G>C	non coding transcript exon		1	30946	0	3.23e-05	1	8718	0	0	302	0	0	1622	0	0	3494	0	0	14992	0	0	838	0	0	980	0	0	0	0
1	156093062	rs190980864	G	A	G	NA	PASS			n.130G>A	non coding transcript exon		8	30932	0	0.0002586	8	8714	0	0	300	0	0	1620	0	0	3492	0	0	14988	0	0	838	0	0	980	0	0	0	0
1	156093081	.	G	C	G	NA	PASS			n.149G>C	non coding transcript exon		1	30942	0	3.23e-05	1	8720	0	0	302	0	0	1618	0	0	3494	0	0	14990	0	0	838	0	0	980	0	0	0	0
1	156093137	.	C	G	G	NA	PASS			n.205C>G	non coding transcript exon		1	30936	0	3.23e-05	1	8720	0	0	302	0	0	1620	0	0	3488	0	0	14986	0	0	838	0	0	982	0	0	0	0
1	156093155	.	G	C	G	NA	PASS			n.223G>C	non coding transcript exon		1	30940	0	3.23e-05	1	8718	0	0	302	0	0	1622	0	0	3492	0	0	14986	0	0	838	0	0	982	0	0	0	0
1	156093174	.	C	G	G	NA	PASS			n.242C>G	non coding transcript exon		1	30922	0	3.23e-05	0	8712	0	0	302	0	0	1616	0	0	3492	0	0	14980	0	0	838	0	1	982	0	0	0	0
1	156093180	.	T	G	G	NA	PASS			n.248T>G	non coding transcript exon		1	30930	0	3.23e-05	0	8720	0	0	302	0	1	1620	0	0	3492	0	0	14976	0	0	838	0	0	982	0	0	0	0
1	156093184	.	T	A	G	NA	PASS	n.252T>A‰ÛÊ		n.252T>A	splice region		1	30938	0	3.23e-05	0	8720	0	0	302	0	0	1622	0	0	3492	0	1	14982	0	0	838	0	0	982	0	0	0	0
1	156093186	.	G	C	G	NA	PASS	n.254G>C‰ÛÊ		n.254G>C	splice region		1	30926	0	3.23e-05	0	8718	0	0	302	0	0	1620	0	0	3490	0	1	14976	0	0	838	0	0	982	0	0	0	0
1	156093195	rs693671	T	C	G	NA	PASS			c.357-7213T>C	intron		4309	30870	682	0.1396	3334	8668	654	25	302	0	3	1622	0	121	3492	5	718	14968	17	48	836	2	60	982	4	0	0	0
1	156093196	.	C	A	G	NA	PASS			c.357-7212C>A	intron		1	30942	0	3.23e-05	1	8724	0	0	302	0	0	1620	0	0	3492	0	0	14984	0	0	838	0	0	982	0	0	0	0
1	156093220	.	G	T	G	NA	PASS			c.357-7188G>T	intron		2	30942	0	6.46e-05	0	8722	0	0	302	0	0	1622	0	0	3490	0	2	14988	0	0	838	0	0	980	0	0	0	0
1	156093251	.	G	T	G	NA	PASS			c.357-7157G>T	intron		1	30946	0	3.23e-05	0	8722	0	0	302	0	0	1620	0	0	3492	0	1	14994	0	0	838	0	0	978	0	0	0	0
1	156093254	rs187479054	A	C	G	NA	PASS			c.357-7154A>C	intron		23	30940	0	0.0007434	0	8724	0	0	302	0	0	1618	0	22	3490	0	0	14988	0	0	838	0	1	980	0	0	0	0
1	156095882	rs368043775	C	T	G	NA	PASS			c.357-4526C>T	intron		34	30930	0	0.001099	3	8712	0	0	302	0	0	1620	0	3	3492	0	25	14984	0	2	838	0	1	982	0	0	0	0
1	156095883	rs561469495	G	A	G	NA	PASS			c.357-4525G>A	intron		1	30926	0	3.23e-05	0	8714	0	0	302	0	0	1618	0	0	3484	0	1	14992	0	0	834	0	0	982	0	0	0	0
1	156095896	.	C	A	G	NA	PASS			c.357-4512C>A	intron		1	30934	0	3.23e-05	1	8716	0	0	302	0	0	1620	0	0	3490	0	0	14986	0	0	838	0	0	982	0	0	0	0
1	156095901	.	C	T	G	NA	PASS			c.357-4507C>T	intron		2	30930	0	6.47e-05	2	8716	0	0	302	0	0	1620	0	0	3492	0	0	14980	0	0	838	0	0	982	0	0	0	0
1	156095902	.	G	A	G	NA	PASS			c.357-4506G>A	intron		6	30936	0	0.0001939	0	8720	0	0	300	0	0	1620	0	4	3488	0	1	14988	0	1	838	0	0	982	0	0	0	0
1	156095907	.	C	T	G	NA	PASS			c.357-4501C>T	intron		2	30944	0	6.46e-05	0	8724	0	0	302	0	0	1622	0	0	3492	0	2	14984	0	0	838	0	0	982	0	0	0	0
1	156095914	.	C	T	G	NA	PASS			c.357-4494C>T	intron		1	30930	0	3.23e-05	1	8712	0	0	302	0	0	1622	0	0	3492	0	0	14982	0	0	838	0	0	982	0	0	0	0
1	156095915	.	G	A	G	NA	PASS			c.357-4493G>A	intron		3	30944	0	9.7e-05	1	8720	0	0	302	0	0	1622	0	0	3490	0	2	14990	0	0	838	0	0	982	0	0	0	0
1	156095930	.	C	G	G	NA	PASS			c.357-4478C>G	intron		2	30920	0	6.47e-05	0	8720	0	0	302	0	0	1622	0	0	3490	0	2	14970	0	0	836	0	0	980	0	0	0	0
1	156095945	rs781213600	G	A	E	PASS	NA			c.357-4463G>A	intron		11	114798	0	9.58e-05	0	5146	0	0	7464	0	0	8780	0	0	5114	0	0	41896	0	0	21932	0	0	3234	0	11	21232	0
1	156095946	.	G	A	E	PASS	NA			c.357-4462G>A	intron		1	114598	0	8.73e-06	0	5114	0	0	7482	0	0	8718	0	0	5112	0	0	41798	0	0	21926	0	0	3248	0	1	21200	0
1	156095946	.	G	T	E	PASS	NA			c.357-4462G>T	intron		3	114598	0	2.62e-05	1	5114	0	0	7482	0	0	8718	0	0	5112	0	2	41798	0	0	21926	0	0	3248	0	0	21200	0
1	156095953	rs573448332	G	T	E	PASS	NA			c.-42G>T	5' UTR		4	115682	0	3.46e-05	0	5206	0	0	7532	0	0	8820	0	0	5136	0	0	42252	0	0	22102	0	0	3264	0	4	21370	0
1	156095967	.	C	T	E G	PASS	PASS			c.-28C>T	5' UTR		3	146948	0	2.04e-05	0	14148	0	1	7804	0	0	10600	0	0	8634	0	2	57612	0	0	22612	0	0	4266	0	0	21272	0
1	156095979	.	T	C	E G	RF	PASS			c.-16T>C	5' UTR		1	30922	0	3.23e-05	0	8726	0	0	300	0	0	1620	0	0	3492	0	1	14968	0	0	836	0	0	980	0	0	0	0
1	156095982	rs540937543	G	A	E G	PASS	PASS			c.-100G>A	5' UTR		39	149912	0	0.0002602	10	14288	0	0	7922	0	13	10912	0	5	8682	0	7	58480	0	0	23506	0	0	4332	0	4	21790	0
1	156095988	.	C	T	E	PASS	NA			c.-94C>T	5' UTR		1	118416	0	8.45e-06	0	5522	0	0	7586	0	0	9250	0	0	5198	0	0	43256	0	0	22560	0	0	3340	0	1	21704	0
1	156096000	.	GA	G	E	PASS	NA	p.Asn3ThrfsTer13‰ÛÊ	p.Asn3ThrfsTer13	c.8delA	frameshift		1	116516	0	8.58e-06	1	5318	0	0	7556	0	0	9000	0	0	5172	0	0	42564	0	0	22176	0	0	3282	0	0	21448	0
1	156096017	.	G	T	G	NA	PASS	c.-68+3G>T‰ÛÊ		c.-68+3G>T	splice region		1	30930	0	3.23e-05	0	8720	0	0	300	0	0	1618	0	1	3490	0	0	14986	0	0	838	0	0	978	0	0	0	0
1	156096023	rs746074130	G	A	E	PASS	NA			c.357-4385G>A	intron		7	110966	0	6.31e-05	0	5132	0	6	7108	0	0	8644	0	0	4948	0	1	40440	0	0	20960	0	0	3144	0	0	20590	0
1	156096028	.	C	T	E	PASS	NA			c.357-4380C>T	intron		1	109986	0	9.09e-06	0	5116	0	0	6966	0	0	8650	0	0	4890	0	0	40022	0	0	20828	0	0	3132	0	1	20382	0
1	156096047	.	A	G	G	NA	PASS			c.357-4361A>G	intron		1	30920	0	3.23e-05	1	8710	0	0	302	0	0	1620	0	0	3490	0	0	14980	0	0	838	0	0	980	0	0	0	0
1	156096062	rs565426400	G	A	E G	RF	PASS			c.357-4346G>A	intron		3	30926	0	9.7e-05	2	8720	0	0	302	0	0	1620	0	0	3490	0	1	14978	0	0	838	0	0	978	0	0	0	0
1	156096067	.	A	G	G	NA	PASS			c.357-4341A>G	intron		2	30918	0	6.47e-05	1	8720	0	0	302	0	0	1618	0	0	3486	0	0	14974	0	1	838	0	0	980	0	0	0	0
1	156096264	rs371808168	G	A	G	NA	PASS			c.357-4144G>A	intron		2	30942	0	6.46e-05	1	8722	0	0	302	0	1	1618	0	0	3494	0	0	14988	0	0	836	0	0	982	0	0	0	0
1	156096291	rs775853755	G	A	E	PASS	NA			c.357-4117G>A	intron		1	124996	0	8e-06	0	6438	0	0	5830	0	0	10018	0	0	14758	0	0	44696	0	0	21546	0	0	3286	0	1	18424	0
1	156096292	rs760972334	C	T	E	PASS	NA			c.357-4116C>T	intron		6	125478	0	4.78e-05	0	6484	0	0	5834	0	0	10048	0	0	14800	0	0	45026	0	0	21600	0	0	3274	0	6	18412	0
1	156096293	rs764588840	G	A	E G	RF	PASS			c.357-4115G>A	intron		2	30912	0	6.47e-05	0	8708	0	0	302	0	0	1620	0	0	3490	0	2	14972	0	0	838	0	0	982	0	0	0	0
1	156096294	rs777188044	C	G	E	PASS	NA			c.357-4114C>G	intron		4	129454	0	3.09e-05	0	6592	0	0	6116	0	0	10210	0	4	15128	0	0	47096	0	0	21892	0	0	3384	0	0	19036	0
1	156096301	rs750079785	CG	C	E	PASS	NA			c.357-4105delG	intron		1	136640	0	7.32e-06	0	6900	0	0	6524	0	0	10512	0	0	15682	0	0	51000	0	0	22398	0	0	3508	0	1	20116	0
1	156096302	rs758094705	G	A	E	PASS	NA			c.357-4106G>A	intron		3	138260	0	2.17e-05	0	6964	0	2	6616	0	0	10574	0	0	15800	0	1	51870	0	0	22474	0	0	3554	0	0	20408	0
1	156096302	rs758094705	G	T	G	NA	PASS			c.357-4106G>T	intron		1	30906	0	3.24e-05	0	8706	0	0	302	0	0	1620	0	0	3492	0	1	14968	0	0	838	0	0	980	0	0	0	0
1	156096315	.	C	G	E	PASS	NA			c.357-4093C>G	intron		2	159722	0	1.25e-05	0	8050	0	0	7682	0	0	11882	0	0	16952	0	0	63186	0	0	25178	0	0	4030	0	2	22762	0
1	156096316	rs766073614	C	T	E G	PASS	PASS			c.357-4092C>T	intron		3	192730	0	1.56e-05	0	16894	0	0	8118	0	0	13622	0	0	20570	0	3	79282	0	0	26208	0	0	5054	0	0	22982	0
1	156096334	rs751409587	C	A	E G	RF	PASS			c.357-4074C>A	intron		2	30934	0	6.47e-05	0	8716	0	0	300	0	0	1620	0	0	3492	0	2	14986	0	0	838	0	0	982	0	0	0	0
1	156096351	rs767215710	G	GC	E	PASS	NA	p.Arg8LysfsTer36‰ÛÊ	p.Arg8LysfsTer36	c.20dupC	frameshift	LC LoF	3	202790	0	1.48e-05	0	10806	0	0	8914	0	0	15024	0	0	19758	0	3	87174	0	0	29906	0	0	4710	0	0	26498	0
1	156096354	.	C	T	E G	RF|AC0	PASS	p.Pro7Ser‰ÛÊ	p.Pro7Ser	c.19C>T	missense		1	30936	0	3.23e-05	1	8720	0	0	302	0	0	1620	0	0	3492	0	0	14984	0	0	836	0	0	982	0	0	0	0
1	156096359	.	G	A	G	NA	PASS	p.Arg8Arg‰ÛÊ	p.Arg8Arg	c.24G>A	synonymous		1	30930	0	3.23e-05	1	8716	0	0	302	0	0	1620	0	0	3490	0	0	14982	0	0	838	0	0	982	0	0	0	0
1	156096360	.	G	GC	E	PASS	NA	p.Arg10ProfsTer34‰ÛÊ	p.Arg10ProfsTer34	c.28dupC	frameshift	LC LoF	1	207322	0	4.82e-06	0	11076	0	0	9004	0	0	15358	0	0	20118	0	1	89666	0	0	30432	0	0	4766	0	0	26902	0
1	156096375	rs781337896	A	C	E	PASS	NA	p.Ser14Arg‰ÛÊ	p.Ser14Arg	c.40A>C	missense		1	209940	0	4.76e-06	0	11332	0	0	9036	0	0	15544	0	0	20360	0	0	91062	0	0	30638	0	0	4824	0	1	27144	0
1	156096375	rs781337896	A	T	G	NA	PASS	p.Ser14Cys‰ÛÊ	p.Ser14Cys	c.40A>T	missense		1	30952	0	3.23e-05	1	8722	0	0	302	0	0	1622	0	0	3492	0	0	14996	0	0	836	0	0	982	0	0	0	0
1	156096376	rs6657367	G	A	E G	PASS	PASS	p.Ser14Asn‰ÛÊ	p.Ser14Asn	c.41G>A	missense		8992	240494	287	0.03739	2547	19944	149	338	9322	6	313	17122	2	627	23842	10	2322	105920	23	495	31460	3	172	5806	3	2178	27078	91
1	156096386	rs757323052	C	T	E G	RF	PASS	p.Ala17Ala‰ÛÊ	p.Ala17Ala	c.51C>T	synonymous		2	30954	0	6.46e-05	0	8726	0	0	302	0	0	1622	0	1	3494	0	0	14990	0	1	838	0	0	982	0	0	0	0
1	156096387	rs593987	G	A	E G	PASS	PASS	p.Gly18Arg‰ÛÊ	p.Gly18Arg	c.52G>A	missense		14871	237912	892	0.06251	4982	19736	600	823	9242	29	16	16870	0	728	23698	11	5029	104596	127	1384	31142	43	374	5812	19	1535	26816	63
1	156096417	rs594028	T	G	E G	PASS	PASS	p.Ser28Ala‰ÛÊ	p.Ser28Ala	c.82T>G	missense		26222	222044	3810	0.1181	10653	18586	3075	1156	9006	71	292	15606	2	1301	22924	38	6730	95628	238	2007	29168	80	564	5596	36	3519	25530	270
1	156096440	.	T	G	E	PASS	NA	p.His35Gln‰ÛÊ	p.His35Gln	c.105T>G	missense		1	170960	0	5.85e-06	1	8478	0	0	8482	0	0	12296	0	0	18364	0	0	68866	0	0	25996	0	0	4298	0	0	24180	0
1	156096453	.	ACT	A	E	PASS	NA			c.357-3951_357-3950delTC	intron		1	162948	0	6.14e-06	0	7926	0	0	8330	0	0	11636	0	0	17960	0	1	64082	0	0	25222	0	0	4168	0	0	23624	0
1	156096468	rs768991636	T	C	E	PASS	NA			c.357-3940T>C	intron		5	155480	0	3.22e-05	0	7476	0	0	8208	0	5	11086	0	0	17570	0	0	59478	0	0	24490	0	0	4028	0	0	23144	0
1	156096481	rs765618224	C	T	E	PASS	NA			c.357-3927C>T	intron		3	152014	0	1.97e-05	1	7314	0	0	8190	0	0	10780	0	0	17388	0	2	57244	0	0	24218	0	0	3968	0	0	22912	0
1	156096484	.	T	C	E	PASS	NA			c.357-3924T>C	intron		1	153186	0	6.53e-06	0	7410	0	0	8198	0	0	10882	0	0	17492	0	0	57982	0	0	24250	0	0	3996	0	1	22976	0
1	156096489	rs772794728	C	T	E	PASS	NA			c.357-3919C>T	intron		3	153336	0	1.96e-05	0	7428	0	0	8220	0	0	10808	0	0	17494	0	0	58126	0	2	24256	0	0	4002	0	1	23002	0
1	156096500	.	C	G	G	NA	PASS			c.357-3908C>G	intron		1	30962	0	3.23e-05	0	8734	0	0	302	0	0	1618	0	0	3494	0	1	14996	0	0	838	0	0	980	0	0	0	0
1	156096501	.	C	G	G	NA	PASS			c.357-3907C>G	intron		1	30956	0	3.23e-05	0	8732	0	0	302	0	0	1620	0	0	3494	0	1	14992	0	0	838	0	0	978	0	0	0	0
1	156096501	.	C	T	G	NA	PASS			c.357-3907C>T	intron		1	30956	0	3.23e-05	0	8732	0	0	302	0	0	1620	0	0	3494	0	1	14992	0	0	838	0	0	978	0	0	0	0
1	156096501	.	CCT	C	G	NA	PASS			c.357-3902_357-3901delCT	intron		1	30956	0	3.23e-05	1	8732	0	0	302	0	0	1620	0	0	3494	0	0	14992	0	0	838	0	0	978	0	0	0	0
1	156096508	.	T	C	G	NA	PASS			c.357-3900T>C	intron		1	30946	0	3.23e-05	0	8734	0	0	302	0	0	1618	0	0	3492	0	1	14982	0	0	838	0	0	980	0	0	0	0
1	156096529	.	T	G	G	NA	PASS	c.-65T>G‰ÛÊ		c.-65T>G	splice region		1	30960	0	3.23e-05	0	8734	0	0	302	0	1	1620	0	0	3494	0	0	14992	0	0	838	0	0	980	0	0	0	0
1	156096530	.	T	C	G	NA	PASS			c.-64T>C	5' UTR		1	30964	0	3.23e-05	0	8734	0	0	302	0	0	1620	0	0	3494	0	1	14998	0	0	838	0	0	978	0	0	0	0
1	156096532	rs182588937	C	T	G	NA	PASS			c.-62C>T	5' UTR		44	30964	0	0.001421	8	8736	0	0	302	0	0	1620	0	5	3492	0	30	14996	0	0	838	0	1	980	0	0	0	0
1	156096564	.	C	T	E	PASS	NA			c.-30C>T	5' UTR		3	204862	0	1.46e-05	0	11328	0	0	8990	0	0	14872	0	0	20402	0	3	88600	0	0	29456	0	0	4824	0	0	26390	0
1	156096569	rs751247989	C	T	E G	RF	PASS			c.-25C>T	5' UTR		2	30956	0	6.46e-05	2	8724	0	0	302	0	0	1620	0	0	3494	0	0	14998	0	0	836	0	0	982	0	0	0	0
1	156096572	rs754870189	C	T	E	PASS	NA			c.-22C>T	5' UTR		1	216490	0	4.62e-06	0	12240	0	0	9196	0	0	15726	0	0	21040	0	1	94952	0	0	30908	0	0	5012	0	0	27416	0
1	156096574	rs538673864	C	T	E	PASS	NA			c.-20C>T	5' UTR		6	218278	0	2.75e-05	1	12308	0	0	9244	0	0	15856	0	0	21124	0	1	95970	0	0	31134	0	0	5042	0	4	27600	0
1	156096575	rs756101473	G	A	E	PASS	NA			c.-19G>A	5' UTR		3	219194	0	1.37e-05	0	12384	0	0	9232	0	2	15938	0	0	21158	0	1	96486	0	0	31278	0	0	5042	0	0	27676	0
1	156096575	rs756101473	G	C	E	PASS	NA			c.-19G>C	5' UTR		2	219194	0	9.12e-06	0	12384	0	0	9232	0	0	15938	0	0	21158	0	0	96486	0	2	31278	0	0	5042	0	0	27676	0
1	156096581	.	A	G	E	PASS	NA			c.-13A>G	5' UTR		1	225840	0	4.43e-06	0	12912	0	0	9392	0	0	16398	0	0	21580	0	0	99846	0	1	32098	0	0	5156	0	0	28458	0
1	156096585	.	G	C	E	PASS	NA			c.-9G>C	5' UTR		1	227542	0	4.4e-06	0	13048	0	0	9440	0	0	16532	0	0	21708	0	0	100622	0	0	32336	0	0	5180	0	1	28676	0
1	156096586	rs752427131	C	CCACTGGGAT	E	PASS	NA	p.Arg1_?0‰ÛÊ	p.Arg1_?0	c.-7_2dupCACTGGGAT	5' UTR		1	227924	0	4.39e-06	0	13082	0	0	9458	0	0	16538	0	0	21718	0	1	100840	0	0	32382	0	0	5194	0	0	28712	0
1	156096588	rs556985558	A	T	E	PASS	NA			c.-6A>T	5' UTR		11	229484	0	4.79e-05	0	13244	0	0	9474	0	10	16638	0	0	21788	0	0	101646	0	0	32588	0	0	5206	0	1	28900	0
1	156096594	.	A	G	G	NA	PASS	p.Met1?‰ÛÊ	p.Met1?	c.1A>G	start lost		1	30966	0	3.23e-05	0	8728	0	0	302	0	0	1622	0	0	3494	0	1	15000	0	0	838	0	0	982	0	0	0	0
1	156096612	rs747205385	T	C	E G	RF	PASS	p.Leu7Leu‰ÛÊ	p.Leu7Leu	c.19T>C	synonymous		1	30954	0	3.23e-05	0	8730	0	0	302	0	0	1622	0	0	3494	0	0	14988	0	0	838	0	1	980	0	0	0	0
1	156096635	rs575264563	G	A	E	PASS	NA	p.Arg14Arg‰ÛÊ	p.Arg14Arg	c.42G>A	synonymous		7	236496	0	2.96e-05	4	13914	0	0	9634	0	0	17052	0	0	22198	0	1	104882	0	2	33328	0	0	5346	0	0	30142	0
1	156096639	.	A	T	E	PASS	NA	p.Arg16Trp‰ÛÊ	p.Arg16Trp	c.46A>T	missense		1	236492	0	4.23e-06	0	13920	0	0	9642	0	0	17056	0	0	22204	0	1	104848	0	0	33336	0	0	5344	0	0	30142	0
1	156096643	rs781641454	C	G	E	PASS	NA	p.Thr17Ser‰ÛÊ	p.Thr17Ser	c.50C>G	missense		1	236272	0	4.23e-06	0	13902	0	0	9638	0	0	17048	0	0	22196	0	0	104738	0	1	33306	0	0	5336	0	0	30108	0
1	156096643	rs781641454	C	T	E	PASS	NA	p.Thr17Ile‰ÛÊ	p.Thr17Ile	c.50C>T	missense		4	236272	0	1.69e-05	0	13902	0	0	9638	0	0	17048	0	0	22196	0	0	104738	0	4	33306	0	0	5336	0	0	30108	0
1	156096646	.	G	A	G	NA	PASS	p.Gly18Asp‰ÛÊ	p.Gly18Asp	c.53G>A	missense		1	30950	0	3.23e-05	1	8722	0	0	302	0	0	1622	0	0	3492	0	0	14992	0	0	838	0	0	982	0	0	0	0
1	156096650	.	T	C	G	NA	PASS	p.Thr19Thr‰ÛÊ	p.Thr19Thr	c.57T>C	synonymous		1	30924	0	3.23e-05	1	8722	0	0	302	0	0	1620	0	0	3492	0	0	14968	0	0	838	0	0	982	0	0	0	0
1	156096652	.	T	C	G	NA	PASS	p.Leu20Pro‰ÛÊ	p.Leu20Pro	c.59T>C	missense		1	30946	0	3.23e-05	0	8724	0	0	302	0	1	1622	0	0	3492	0	0	14986	0	0	838	0	0	982	0	0	0	0
1	156096666	.	C	T	E	PASS	NA	p.Pro25Ser‰ÛÊ	p.Pro25Ser	c.73C>T	missense		1	234986	0	4.26e-06	1	13758	0	0	9612	0	0	17004	0	0	22130	0	0	104120	0	0	33180	0	0	5312	0	0	29870	0
1	156096667	rs770340403	C	T	E	PASS	NA	p.Pro25Leu‰ÛÊ	p.Pro25Leu	c.74C>T	missense		5	234492	0	2.13e-05	0	13736	0	0	9604	0	0	16958	0	0	22068	0	5	103902	0	0	33136	0	0	5298	0	0	29790	0
1	156096668	rs773592552	G	A	E G	RF	PASS	p.Pro25Pro‰ÛÊ	p.Pro25Pro	c.75G>A	synonymous		1	30938	0	3.23e-05	0	8724	0	0	302	0	0	1620	0	0	3494	0	0	14978	0	1	838	0	0	982	0	0	0	0
1	156096669	rs536374804	G	C	E	PASS	NA	p.Ala26Pro‰ÛÊ	p.Ala26Pro	c.76G>C	missense		1	234546	0	4.26e-06	0	13728	0	0	9602	0	0	16970	0	0	22076	0	0	103926	0	1	33150	0	0	5300	0	0	29794	0
1	156096673	rs770543241	G	A	E G	RF	PASS	p.Trp27Ter‰ÛÊ	p.Trp27Ter	c.80G>A	stop gained		1	30952	0	3.23e-05	0	8726	0	0	302	0	0	1620	0	0	3494	0	0	14990	0	1	838	0	0	982	0	0	0	0
1	156096674	.	G	A	E	PASS	NA	p.Trp27Ter‰ÛÊ	p.Trp27Ter	c.81G>A	stop gained		1	234042	0	4.27e-06	0	13682	0	0	9590	0	0	16956	0	0	22040	0	1	103630	0	0	33142	0	0	5288	0	0	29714	0
1	156096679	rs774186710	G	A	E	PASS	NA	p.Arg29Lys‰ÛÊ	p.Arg29Lys	c.86G>A	missense		54	232146	0	0.0002326	0	13506	0	0	9524	0	0	16862	0	0	21918	0	0	102760	0	0	32910	0	0	5258	0	54	29408	0
1	156096681	rs759295051	A	G	E	PASS	NA	p.Thr30Ala‰ÛÊ	p.Thr30Ala	c.88A>G	missense		1	231702	0	4.32e-06	1	13500	0	0	9516	0	0	16834	0	0	21892	0	0	102560	0	0	32836	0	0	5236	0	0	29328	0
1	156096684	rs752549023	C	G	E	PASS	NA	p.Arg31Gly‰ÛÊ	p.Arg31Gly	c.91C>G	missense		1	229470	0	4.36e-06	0	13328	0	0	9442	0	0	16732	0	0	21730	0	1	101416	0	0	32592	0	0	5182	0	0	29048	0
1	156096686	.	G	A	G	NA	PASS	p.Arg31Arg‰ÛÊ	p.Arg31Arg	c.93G>A	synonymous		1	30936	0	3.23e-05	1	8722	0	0	302	0	0	1620	0	0	3490	0	0	14984	0	0	838	0	0	980	0	0	0	0
1	156096687	.	G	A	E	PASS	NA	p.Ala32Thr‰ÛÊ	p.Ala32Thr	c.94G>A	missense		1	227868	0	4.39e-06	0	13208	0	0	9430	0	0	16642	0	0	21602	0	0	100580	0	0	32372	0	0	5186	0	1	28848	0
1	156096688	rs760318158	C	T	E G	PASS	PASS	p.Ala32Val‰ÛÊ	p.Ala32Val	c.95C>T	missense		57	258432	0	0.0002206	0	21938	0	0	9700	0	0	18246	0	40	25058	0	9	115336	0	1	33166	0	2	6164	0	5	28824	0
1	156096691	rs148559653	A	G	E G	PASS	PASS	p.Lys33Arg‰ÛÊ	p.Lys33Arg	c.98A>G	missense		350	257046	6	0.001362	319	21798	5	0	9678	0	0	18158	0	0	24978	0	4	114638	0	20	33010	0	4	6142	1	3	28644	0
1	156096696	.	G	C	E	PASS	NA	p.Gly35Arg‰ÛÊ	p.Gly35Arg	c.103G>C	missense		1	222736	0	4.49e-06	0	12814	0	0	9260	0	0	16334	0	0	21284	0	0	97924	0	1	31770	0	0	5082	0	0	28268	0
1	156096698	rs41302091	G	C	E	PASS	NA	p.Gly35Gly‰ÛÊ	p.Gly35Gly	c.105G>C	synonymous		36	219800	0	0.0001638	0	12544	0	0	9202	0	0	16156	0	0	21120	0	13	96416	0	22	31378	0	1	5034	0	0	27950	0
1	156096698	rs41302091	G	T	E	PASS	NA	p.Gly35Gly‰ÛÊ	p.Gly35Gly	c.105G>T	synonymous		1	219800	0	4.55e-06	1	12544	0	0	9202	0	0	16156	0	0	21120	0	0	96416	0	0	31378	0	0	5034	0	0	27950	0
1	156096707	.	G	A	E	PASS	NA	c.113+1G>A‰ÛÊ		c.113+1G>A	splice donor		1	209270	0	4.78e-06	0	11750	0	0	8866	0	0	15476	0	0	20482	0	0	90848	0	0	29956	0	0	4852	0	1	27040	0
1	156096712	.	C	T	E	PASS	NA	c.113+6C>T‰ÛÊ		c.113+6C>T	splice region		2	202272	0	9.89e-06	0	11354	0	0	8550	0	0	15016	0	0	20096	0	1	87408	0	1	28826	0	0	4710	0	0	26312	0
1	156096717	rs755213346	G	C	E	PASS	NA			c.*7G>C	3' UTR		2	193664	0	1.03e-05	0	10814	0	0	8284	0	0	14458	0	0	19626	0	2	82792	0	0	27584	0	0	4566	0	0	25540	0
1	156096721	rs781208169	A	T	E	PASS	NA			c.*11A>T	3' UTR		2	184408	0	1.09e-05	0	10148	0	0	7962	0	0	13824	0	0	19050	0	2	77958	0	0	26464	0	0	4378	0	0	24624	0
1	156096725	rs748615597	C	A	E G	PASS	PASS			c.*15C>A	3' UTR		4	205730	0	1.94e-05	0	18334	0	0	7932	0	0	14794	0	0	21890	0	0	87636	0	4	26282	0	0	5228	0	0	23634	0
1	156096727	rs540451278	C	T	E G	PASS	PASS			c.*17C>T	3' UTR		10	198090	0	5.05e-05	0	17882	0	0	7656	0	0	14324	0	1	21402	0	9	83490	0	0	25468	0	0	5050	0	0	22818	0
1	156096728	rs142898067	G	A	E	PASS	NA			c.*18G>A	3' UTR		3	167904	0	1.79e-05	2	9202	0	0	7404	0	0	12802	0	0	17914	0	1	68764	0	0	24790	0	0	4108	0	0	22920	0
1	156096729	rs749782291	A	G	E G	PASS	PASS			c.*19A>G	3' UTR		2	193912	0	1.03e-05	0	17608	0	0	7512	0	0	14136	0	0	21086	0	0	81226	0	2	24992	0	0	4970	0	0	22382	0
1	156096731	rs771525991	C	T	E	PASS	NA			c.*21C>T	3' UTR		6	158788	0	3.78e-05	0	8668	0	0	7040	0	0	12292	0	0	17328	0	0	63870	0	6	23898	0	0	3940	0	0	21752	0
1	156096738	rs76950353	C	G	E G	PASS	PASS	c.*28C>G‰ÛÊ		c.*28C>G	splice region		267	172650	5	0.001546	241	16528	4	0	6628	0	0	13010	0	0	19392	0	4	69658	0	16	23468	0	4	4596	1	2	19370	0
1	156096738	rs76950353	C	T	E	PASS	NA	c.*28C>T‰ÛÊ		c.*28C>T	splice region		4	141728	0	2.82e-05	0	7816	0	0	6326	0	0	11388	0	0	15904	0	3	54676	0	0	22630	0	0	3618	0	1	19370	0
1	156096739	rs771758867	G	A	E	PASS	NA	c.*29G>A‰ÛÊ		c.*29G>A	splice region		4	137998	0	2.9e-05	0	7650	0	0	6134	0	1	11168	0	0	15604	0	1	53000	0	0	22096	0	0	3524	0	2	18822	0
1	156096740	rs775000206	G	T	E	PASS	NA	c.*30G>T‰ÛÊ		c.*30G>T	splice region		3	133766	0	2.24e-05	0	7444	0	0	5922	0	0	10930	0	0	15278	0	3	50644	0	0	21828	0	0	3442	0	0	18278	0
1	156096744	.	T	C	E	PASS	NA	c.*30+4T>C‰ÛÊ		c.*30+4T>C	splice region		1	130712	0	7.65e-06	0	7260	0	0	5770	0	0	10870	0	0	14940	0	0	48866	0	1	21830	0	0	3378	0	0	17798	0
1	156096775	.	C	A	G	NA	PASS			c.357-3633C>A	intron		1	30896	0	3.24e-05	1	8708	0	0	302	0	0	1620	0	0	3490	0	0	14958	0	0	838	0	0	980	0	0	0	0
1	156096796	rs544012476	G	C	G	NA	PASS			c.357-3612G>C	intron		2	30790	0	6.5e-05	2	8612	0	0	302	0	0	1622	0	0	3488	0	0	14956	0	0	838	0	0	972	0	0	0	0
1	156096814	rs759877899	ACCCTGTCCT	A	G	NA	PASS			c.357-3588_357-3580delTCCTCCCTG	intron		2468	30836	139	0.08004	1525	8696	116	25	302	0	3	1616	0	121	3488	5	704	14916	15	38	838	2	52	980	1	0	0	0
1	156099547	.	G	T	G	NA	PASS			c.357-861G>T	intron		1	30976	0	3.23e-05	1	8732	0	0	302	0	0	1622	0	0	3494	0	0	15008	0	0	838	0	0	980	0	0	0	0
1	156099553	rs761215055	G	A	G	NA	PASS			c.357-855G>A	intron		4	30970	0	0.0001292	1	8734	0	0	302	0	0	1616	0	0	3492	0	3	15006	0	0	838	0	0	982	0	0	0	0
1	156099556	rs182080108	G	A	G	NA	PASS			c.357-852G>A	intron		43	30974	0	0.001388	4	8732	0	0	302	0	0	1622	0	2	3494	0	33	15004	0	1	838	0	3	982	0	0	0	0
1	156099570	rs560233031	C	T	E G	PASS	PASS			c.357-838C>T	intron		7	180286	0	3.88e-05	2	16178	0	0	8244	0	3	12988	0	1	19194	0	0	70678	0	0	24974	0	0	4852	0	1	23178	0
1	156099571	rs763771600	G	A	E	PASS	NA			c.357-837G>A	intron		11	151796	0	7.25e-05	0	7640	0	0	7992	0	0	11572	0	0	15866	0	1	57104	0	4	24378	0	0	3904	0	6	23340	0
1	156099574	rs755920756	GT	G	E	PASS	NA			c.357-832delT	intron		4	156596	0	2.55e-05	0	7968	0	0	8096	0	0	11952	0	0	16070	0	2	59996	0	2	24890	0	0	3982	0	0	23642	0
1	156099577	rs761767683	C	T	E G	PASS	PASS			c.357-831C>T	intron		5	191216	0	2.62e-05	1	16926	0	0	8444	0	0	13838	0	0	19810	0	1	77310	0	3	25980	0	0	5020	0	0	23888	0
1	156099578	.	G	A	E	PASS	NA			c.357-830G>A	intron		3	162664	0	1.84e-05	0	8346	0	0	8164	0	0	12410	0	0	16472	0	1	63790	0	1	25362	0	0	4100	0	1	24020	0
1	156099586	rs572293934	A	G	E G	PASS	PASS			c.357-822A>G	intron		13	206922	0	6.28e-05	0	17950	0	0	8710	0	13	15014	0	0	20768	0	0	86702	0	0	27610	0	0	5268	0	0	24900	0
1	156099591	.	T	TA	G	NA	PASS			c.357-814dupA	intron		1	30952	0	3.23e-05	1	8734	0	0	302	0	0	1618	0	0	3492	0	0	14988	0	0	838	0	0	980	0	0	0	0
1	156099599	rs751645823	T	C	E G	PASS	PASS			c.357-809T>C	intron		6	224644	0	2.67e-05	0	19210	0	0	8972	0	1	16266	0	0	21878	0	5	97222	0	0	29508	0	0	5564	0	0	26024	0
1	156099615	rs755011518	C	T	E G	PASS	PASS	c.-23-3C>T‰ÛÊ		c.-23-3C>T	splice region		5	241222	0	2.07e-05	0	20298	0	0	9278	0	0	17350	0	0	23062	0	5	106646	0	0	31456	0	0	5872	0	0	27260	0
1	156099616	rs767841624	A	C	E	PASS	NA	c.-23-2A>C‰ÛÊ		c.-23-2A>C	splice acceptor	LC LoF	1	211452	0	4.73e-06	0	11686	0	0	9012	0	0	15822	0	0	19638	0	0	92306	0	1	30764	0	0	4902	0	0	27322	0
1	156099616	rs767841624	A	G	E	PASS	NA	c.-23-2A>G‰ÛÊ		c.-23-2A>G	splice acceptor	LC LoF	3	211452	0	1.42e-05	0	11686	0	0	9012	0	0	15822	0	0	19638	0	0	92306	0	3	30764	0	0	4902	0	0	27322	0
1	156099624	.	T	C	E	PASS	NA			c.-17T>C	5' UTR		1	216234	0	4.63e-06	0	12022	0	0	9144	0	0	16104	0	0	19922	0	0	94914	0	1	31362	0	0	5002	0	0	27764	0
1	156099629	rs754340448	G	C	E G	PASS	PASS			c.-12G>C	5' UTR		4	250268	0	1.6e-05	0	21040	0	0	9498	0	0	17896	0	0	23634	0	4	111522	0	0	32562	0	0	6028	0	0	28088	0
1	156099630	rs665979	C	G	E G	PASS	PASS			c.-11C>G	5' UTR		17179	249862	1381	0.06875	6714	20862	1069	858	9498	30	12	17936	0	734	23624	12	5369	111340	138	1539	32498	54	399	6022	19	1554	28082	59
1	156099641	.	A	T	E G	PASS	PASS	p.Met1?‰ÛÊ	p.Met1?	c.1A>T	start lost		5	254496	0	1.97e-05	0	21382	0	0	9618	0	4	18184	0	0	23944	0	1	113770	0	0	33056	0	0	6084	0	0	28458	0
1	156099650	.	G	A	E	PASS	NA	p.Glu4Lys‰ÛÊ	p.Glu4Lys	c.10G>A	missense		1	223586	0	4.47e-06	0	12648	0	0	9296	0	0	16570	0	0	20438	0	1	98886	0	0	32214	0	0	5082	0	0	28452	0
1	156099653	.	G	A	E	PASS	NA	p.Ala5Thr‰ÛÊ	p.Ala5Thr	c.13G>A	missense		1	223668	0	4.47e-06	0	12668	0	0	9298	0	0	16562	0	0	20420	0	0	98920	0	1	32236	0	0	5086	0	0	28478	0
1	156099654	rs778029920	C	G	E G	PASS	PASS	p.Ala5Gly‰ÛÊ	p.Ala5Gly	c.14C>G	missense		20	254534	0	7.86e-05	0	21392	0	0	9604	0	0	18184	0	0	23930	0	2	113880	0	18	33040	0	0	6058	0	0	28446	0
1	156099659	.	G	C	E	PASS	NA	p.Asp7His‰ÛÊ	p.Asp7His	c.19G>C	missense		1	223522	0	4.47e-06	0	12652	0	0	9310	0	0	16560	0	0	20410	0	1	98896	0	0	32170	0	0	5086	0	0	28438	0
1	156099660	rs757854357	A	G	E G	PASS	PASS	p.Asp7Gly‰ÛÊ	p.Asp7Gly	c.20A>G	missense		4	254690	0	1.57e-05	0	21392	0	0	9630	0	0	18210	0	0	23926	0	3	114028	0	0	33010	0	1	6064	0	0	28430	0
1	156099662	.	C	G	G	NA	PASS	p.Pro8Ala‰ÛÊ	p.Pro8Ala	c.22C>G	missense		1	30942	0	3.23e-05	1	8728	0	0	302	0	0	1618	0	0	3492	0	0	14988	0	0	836	0	0	978	0	0	0	0
1	156099668	rs779495068	C	G	E G	RF	PASS	p.Leu10Val‰ÛÊ	p.Leu10Val	c.28C>G	missense		1	30936	0	3.23e-05	0	8722	0	0	302	0	1	1618	0	0	3492	0	0	14986	0	0	838	0	0	978	0	0	0	0
1	156099669	rs513043	T	G	E G	PASS	PASS	p.Leu10Arg‰ÛÊ	p.Leu10Arg	c.29T>G	missense		27891	253040	3203	0.1102	10046	21260	2363	1254	9600	78	357	18086	4	1397	23858	44	8157	113024	292	2133	32882	86	582	6064	36	3965	28266	300
1	156099689	.	A	G	E G	RF|AC0	PASS	p.Met17Val‰ÛÊ	p.Met17Val	c.49A>G	missense		2	30936	0	6.47e-05	2	8726	0	0	302	0	0	1622	0	0	3490	0	0	14976	0	0	838	0	0	982	0	0	0	0
1	156099700	rs777928580	GTA	G	E	PASS	NA	c.59+2_59+3delTA‰ÛÊ		c.59+2_59+3delTA	splice donor		1	210570	0	4.75e-06	0	11798	0	0	9070	0	0	15658	0	0	19480	0	0	91910	0	0	30564	0	0	4910	0	1	27180	0
1	156099710	rs776430165	G	A	E	PASS	NA			c.357-698G>A	intron		2	202112	0	9.9e-06	0	11280	0	0	8918	0	0	15104	0	0	18896	0	0	87192	0	2	29446	0	0	4776	0	0	26500	0
1	156099717	rs760118444	C	G	E	PASS	NA			c.357-691C>G	intron		1	195114	0	5.13e-06	0	10810	0	0	8816	0	0	14640	0	0	18432	0	1	83310	0	0	28504	0	0	4678	0	0	25924	0
1	156099719	rs752332453	C	T	E G	PASS	PASS			c.357-689C>T	intron		3	224420	0	1.34e-05	0	19420	0	0	9084	0	0	16122	0	0	21822	0	3	97404	0	0	29144	0	0	5638	0	0	25786	0
1	156099726	rs372247860	C	T	E G	PASS	PASS			c.357-682C>T	intron		211	217314	0	0.0009709	5	19026	0	2	9000	0	1	15548	0	14	21362	0	83	93196	0	25	28368	0	3	5512	0	78	25302	0
1	156099727	rs375310171	G	A	E	PASS	NA			c.357-681G>A	intron		9	181292	0	4.96e-05	0	9946	0	0	8582	0	0	13580	0	0	17546	0	9	75276	0	0	26952	0	0	4434	0	0	24976	0
1	156099730	.	T	TGAGGCAGGAGGGAGG	E	PASS	NA			c.357-669_357-655dupAGGGAGGGAGGCAGG	intron		1	182670	0	5.47e-06	0	10062	0	0	8606	0	0	13686	0	0	17706	0	0	76024	0	0	27008	0	0	4466	0	1	25112	0
1	156099738	.	G	A	G	NA	PASS			c.357-670G>A	intron		1	30942	0	3.23e-05	0	8718	0	0	302	0	0	1618	0	0	3494	0	1	14990	0	0	838	0	0	982	0	0	0	0
1	156099748	rs767467521	G	A	E	PASS	NA			c.357-660G>A	intron		3	162544	0	1.85e-05	0	8640	0	3	8234	0	0	12180	0	0	16416	0	0	64120	0	0	25118	0	0	4108	0	0	23728	0
1	156099748	rs767467521	G	T	E	PASS	NA			c.357-660G>T	intron		3	162544	0	1.85e-05	0	8640	0	0	8234	0	0	12180	0	0	16416	0	0	64120	0	0	25118	0	0	4108	0	3	23728	0
1	156099756	rs549499815	C	A	G	NA	PASS			c.357-652C>A	intron		3	30908	0	9.71e-05	0	8716	0	0	300	0	2	1612	0	0	3494	0	1	14966	0	0	838	0	0	982	0	0	0	0
1	156100335	rs28730738	C	A	G	NA	PASS			c.357-73C>A	intron		18	30940	0	0.0005818	18	8720	0	0	302	0	0	1620	0	0	3494	0	0	14986	0	0	838	0	0	980	0	0	0	0
1	156100362	rs752782260	C	T	E	PASS	NA			c.357-46C>T	intron		1	245756	0	4.07e-06	0	15240	0	0	9844	0	0	17234	0	0	22296	0	1	111312	0	0	33574	0	0	5476	0	0	30780	0
1	156100370	.	C	T	E	PASS	NA			c.357-38C>T	intron		1	245970	0	4.07e-06	0	15282	0	0	9846	0	0	17234	0	0	22300	0	1	111470	0	0	33576	0	0	5480	0	0	30782	0
1	156100371	.	T	C	E	PASS	NA			c.357-37T>C	intron		1	245988	0	4.07e-06	0	15286	0	0	9846	0	0	17234	0	0	22300	0	0	111482	0	1	33578	0	0	5480	0	0	30782	0
1	156100372	rs754095921	CCTT	C	E	PASS	NA			c.357-33_357-31delTCT	intron		4	245992	0	1.63e-05	1	15288	0	0	9846	0	0	17236	0	0	22300	0	1	111482	0	2	33578	0	0	5480	0	0	30782	0
1	156100373	rs557614612	C	T	E	PASS	NA			c.357-35C>T	intron		1	246010	0	4.07e-06	0	15288	0	0	9846	0	0	17236	0	0	22300	0	0	111498	0	0	33578	0	0	5482	0	1	30782	0
1	156100374	rs764354612	T	A	G	NA	PASS			c.357-34T>A	intron		1	30934	0	3.23e-05	1	8724	0	0	302	0	0	1622	0	0	3492	0	0	14976	0	0	838	0	0	980	0	0	0	0
1	156100374	rs764354612	T	C	E	PASS	NA			c.357-34T>C	intron		2	246022	0	8.13e-06	0	15286	0	0	9846	0	0	17238	0	0	22300	0	2	111510	0	0	33578	0	0	5482	0	0	30782	0
1	156100388	rs193922724	C	T	E G	PASS	PASS			c.357-20C>T	intron		26	277076	0	9.38e-05	1	24026	0	0	10152	0	0	18862	0	0	25792	0	17	126584	0	7	34418	0	1	6462	0	0	30780	0
1	156100389	rs757689089	T	C	E	PASS	NA			c.357-19T>C	intron		8	246128	0	3.25e-05	0	15294	0	0	9850	0	0	17242	0	0	22300	0	6	111596	0	2	33580	0	0	5484	0	0	30782	0
1	156100390	.	C	G	E	PASS	NA			c.357-18C>G	intron		1	246128	0	4.06e-06	0	15290	0	0	9850	0	0	17242	0	0	22300	0	1	111602	0	0	33580	0	0	5482	0	0	30782	0
1	156100393	rs779619961	C	T	E	PASS	NA			c.357-15C>T	intron		2	246148	0	8.13e-06	0	15296	0	0	9850	0	0	17244	0	1	22300	0	1	111612	0	0	33580	0	0	5484	0	0	30782	0
1	156100395	.	C	A	G	NA	PASS			c.357-13C>A	intron		1	30944	0	3.23e-05	0	8728	0	0	302	0	0	1622	0	0	3492	0	1	14982	0	0	838	0	0	980	0	0	0	0
1	156100399	.	C	A	E	PASS	NA			c.357-9C>A	intron		1	246168	0	4.06e-06	0	15298	0	0	9850	0	0	17244	0	0	22300	0	1	111632	0	0	33578	0	0	5484	0	0	30782	0
1	156100400	.	T	C	G	NA	PASS	c.357-8T>C		c.357-8T>C	splice region		2	30944	0	6.46e-05	2	8730	0	0	302	0	0	1622	0	0	3490	0	0	14980	0	0	838	0	0	982	0	0	0	0
1	156100408	rs41313880	C	T	E G	PASS	PASS	c.357C>T	p.Arg119Arg	c.357C>T	splice region		922	277140	2	0.003327	11	24030	0	0	10152	0	0	18866	0	334	25792	2	493	126636	0	40	34418	0	26	6464	0	18	30782	0
1	156100413	rs757961893	C	T	E	PASS	NA	p.Thr121Ile	p.Thr121Ile	c.362C>T	missense		2	246210	0	8.12e-06	0	15300	0	0	9850	0	0	17244	0	0	22300	0	0	111672	0	2	33580	0	0	5482	0	0	30782	0
1	156100420	rs367938270	G	A	E	PASS	NA	p.Lys123Lys	p.Lys123Lys	c.369G>A	synonymous		1	246210	0	4.06e-06	1	15298	0	0	9848	0	0	17244	0	0	22300	0	0	111678	0	0	33580	0	0	5484	0	0	30778	0
1	156100425	.	G	C	E	PASS	NA	p.Gly125Ala	p.Gly125Ala	c.374G>C	missense		2	246216	0	8.12e-06	0	15302	0	0	9850	0	2	17240	0	0	22300	0	0	111678	0	0	33580	0	0	5484	0	0	30782	0
1	156100426	.	T	C	E	PASS	NA	p.Gly125Gly	p.Gly125Gly	c.375T>C	synonymous		1	246198	0	4.06e-06	0	15296	0	0	9850	0	0	17236	0	0	22300	0	1	111670	0	0	33580	0	0	5484	0	0	30782	0
1	156100427	.	G	A	E	PASS	NA	p.Asp126Asn	p.Asp126Asn	c.376G>A	missense		1	246216	0	4.06e-06	0	15298	0	0	9850	0	0	17238	0	0	22300	0	0	111684	0	1	33580	0	0	5484	0	0	30782	0
1	156100430	.	C	G	E	PASS	NA	p.Leu127Val	p.Leu127Val	c.379C>G	missense		1	246214	0	4.06e-06	0	15300	0	1	9850	0	0	17238	0	0	22300	0	0	111680	0	0	33580	0	0	5484	0	0	30782	0
1	156100434	rs746475627	T	C	E	PASS	NA	p.Ile128Thr	p.Ile128Thr	c.383T>C	missense		1	246220	0	4.06e-06	0	15300	0	0	9850	0	1	17238	0	0	22300	0	0	111688	0	0	33578	0	0	5484	0	0	30782	0
1	156100437	rs768203943	C	A	E	PASS	NA	p.Ala129Asp	p.Ala129Asp	c.386C>A	missense		1	246214	0	4.06e-06	0	15298	0	0	9850	0	1	17240	0	0	22300	0	0	111682	0	0	33580	0	0	5484	0	0	30780	0
1	156100445	rs61726478	G	T	E	PASS	NA	p.Ala132Ser	p.Ala132Ser	c.394G>T	missense		2	246208	0	8.12e-06	0	15298	0	0	9850	0	0	17242	0	0	22298	0	0	111674	0	0	33582	0	0	5482	0	2	30782	0
1	156100449	rs60864230	G	A	E G	PASS	PASS	p.Arg133Gln	p.Arg133Gln	c.398G>A	missense		3	277138	0	1.08e-05	0	24026	0	0	10150	0	0	18862	0	0	25790	0	3	126648	0	0	34420	0	0	6460	0	0	30782	0
1	156100460	rs747998566	C	T	E	PASS	NA	n.357-6C>T‰ÛÊ		n.357-6C>T	splice region		3	246178	0	1.22e-05	0	15296	0	0	9850	0	0	17242	0	0	22300	0	0	111644	0	0	33582	0	0	5482	0	3	30782	0
1	156100489	rs80356805	C	T	E G	PASS	PASS	p.Ala146Ala	p.Ala146Ala	c.438C>T	synonymous		639	276460	8	0.002311	587	23964	7	0	10126	0	0	18836	0	0	25768	0	8	126242	0	32	34358	0	5	6452	1	7	30714	0
1	156100490	rs139875047	G	T	E G	RF|AC0	PASS	p.Ala147Ser	p.Ala147Ser	c.439G>T	missense		1	30950	0	3.23e-05	1	8730	0	0	302	0	0	1622	0	0	3492	0	0	14984	0	0	838	0	0	982	0	0	0	0
1	156100502	rs766291714	G	A	E	PASS	NA	p.Ala151Thr	p.Ala151Thr	c.451G>A	missense		1	244328	0	4.09e-06	0	15126	0	0	9788	0	0	17138	0	0	22206	0	0	110652	0	0	33412	0	0	5458	0	1	30548	0
1	156100517	rs760743233	C	T	E	PASS	NA	p.Arg156Cys	p.Arg156Cys	c.466C>T	missense		2	239950	0	8.34e-06	1	14796	0	0	9676	0	1	16818	0	0	21988	0	0	108110	0	0	33010	0	0	5378	0	0	30174	0
1	156100522	rs150645079	G	A	E	PASS	NA	p.Thr157Thr	p.Thr157Thr	c.471G>A	synonymous		20	234698	0	8.52e-05	0	14438	0	7	9588	0	0	16404	0	0	21676	0	11	105238	0	1	32380	0	1	5282	0	0	29692	0
1	156100526	rs267607622	G	C	E	PASS	NA	p.Glu159Gln	p.Glu159Gln	c.475G>C	missense		1	232668	0	4.3e-06	0	14272	0	0	9532	0	0	16262	0	0	21550	0	0	104088	0	0	32178	0	1	5256	0	0	29530	0
1	156100526	rs267607622	G	T	G	NA	PASS	p.Glu159Ter	p.Glu159Ter	c.475G>T	stop gained		1	30936	0	3.23e-05	0	8720	0	0	302	0	0	1622	0	0	3492	0	1	14980	0	0	838	0	0	982	0	0	0	0
1	156100528	.	G	A	G	NA	PASS	p.Glu159Glu	p.Glu159Glu	c.477G>A	synonymous		2	30942	0	6.46e-05	2	8724	0	0	302	0	0	1620	0	0	3492	0	0	14984	0	0	838	0	0	982	0	0	0	0
1	156100529	rs765665953	G	C	E	PASS	NA	p.Gly160Arg	p.Gly160Arg	c.478G>C	missense		1	229718	0	4.35e-06	0	14024	0	0	9486	0	0	16044	0	0	21382	0	1	102506	0	0	31802	0	0	5216	0	0	29258	0
1	156100530	rs750755990	G	A	E	PASS	NA	p.Gly160Asp	p.Gly160Asp	c.479G>A	missense		1	228810	0	4.37e-06	0	13952	0	0	9482	0	0	15992	0	0	21322	0	0	101970	0	1	31714	0	0	5194	0	0	29184	0
1	156100531	rs758848135	C	T	E	PASS	NA	p.Gly160Gly	p.Gly160Gly	c.480C>T	synonymous		2	227580	0	8.79e-06	0	13876	0	0	9468	0	0	15872	0	0	21252	0	2	101210	0	0	31568	0	0	5192	0	0	29142	0
1	156100537	rs727503135	G	A	E	PASS	NA	p.Leu162Leu	p.Leu162Leu	c.486G>A	synonymous		1	219080	0	4.57e-06	0	13248	0	0	9322	0	0	15252	0	0	20726	0	1	96490	0	0	30526	0	0	5034	0	0	28482	0
1	156100547	rs370200334	C	T	E G	PASS	PASS	p.Arg166Trp	p.Arg166Trp	c.496C>T	missense		7	238208	0	2.94e-05	1	21142	0	0	9466	0	0	15948	0	0	23422	0	5	104818	0	1	29904	0	0	5854	0	0	27654	0
1	156100548	rs267607570	G	A	E	PASS	NA	p.Arg166Gln	p.Arg166Gln	c.497G>A	missense		7	203092	0	3.45e-05	0	12084	0	0	9100	0	5	13978	0	0	19632	0	2	87460	0	0	28652	0	0	4812	0	0	27374	0
1	156100555	rs747771347	G	C	E	PASS	NA	p.Gln168His	p.Gln168His	c.504G>C	missense		3	192756	0	1.56e-05	0	11384	0	0	8908	0	0	13206	0	0	18848	0	3	81598	0	0	27464	0	0	4646	0	0	26702	0
1	156100593	.	G	A	E	PASS	NA			c.513+29G>A	intron		1	154088	0	6.49e-06	0	8006	0	1	8290	0	0	10702	0	0	15632	0	0	59238	0	0	24254	0	0	3976	0	0	23990	0
1	156100596	.	C	T	E	PASS	NA			c.513+32C>T	intron		4	152130	0	2.63e-05	0	7800	0	0	8270	0	0	10626	0	3	15444	0	0	58106	0	0	24160	0	1	3922	0	0	23802	0
1	156100599	rs141416069	A	G	E	PASS	NA			c.513+35A>G	intron		1	150666	0	6.64e-06	1	7664	0	0	8204	0	0	10550	0	0	15344	0	0	57190	0	0	24108	0	0	3896	0	0	23710	0
1	156100600	rs559920681	C	T	E G	PASS	PASS			c.513+36C>T	intron		8	181398	0	4.41e-05	0	16370	0	0	8502	0	0	12168	0	0	18812	0	3	72072	0	5	24924	0	0	4872	0	0	23678	0
1	156100610	.	G	A	E	PASS	NA			c.513+46G>A	intron		1	146540	0	6.82e-06	0	7244	0	0	8088	0	0	10396	0	0	14960	0	0	54720	0	1	23966	0	0	3810	0	0	23356	0
1	156104147	.	T	C	E	PASS	NA			c.514-47T>C	intron		1	241492	0	4.14e-06	0	14698	0	0	9700	0	0	17070	0	1	21550	0	0	109580	0	0	33228	0	0	5400	0	0	30266	0
1	156104148	.	T	G	E	PASS	NA			c.514-46T>G	intron		1	241934	0	4.13e-06	0	14732	0	0	9722	0	1	17100	0	0	21624	0	0	109806	0	0	33262	0	0	5398	0	0	30290	0
1	156104151	rs749054978	G	A	E	PASS	NA			c.514-43G>A	intron		5	242936	0	2.06e-05	0	14888	0	0	9734	0	0	17144	0	0	21736	0	2	110272	0	1	33322	0	2	5420	0	0	30420	0
1	156104156	.	G	A	E	PASS	NA			c.514-38G>A	intron		1	244074	0	4.1e-06	0	15012	0	0	9768	0	1	17186	0	0	21868	0	0	110826	0	0	33426	0	0	5446	0	0	30542	0
1	156104157	rs372146656	T	C	E	PASS	NA			c.514-37T>C	intron		2	244406	0	8.18e-06	0	15030	0	0	9776	0	0	17208	0	0	21920	0	2	110990	0	0	33454	0	0	5454	0	0	30574	0
1	156104161	rs774343716	C	T	E G	PASS	PASS			c.514-33C>T	intron		4	275912	0	1.45e-05	3	23846	0	1	10114	0	0	18840	0	0	25494	0	0	126222	0	0	34318	0	0	6434	0	0	30644	0
1	156104162	rs760721856	C	G	E	PASS	NA			c.514-32C>G	intron		2	245130	0	8.16e-06	0	15142	0	0	9818	0	0	17218	0	0	22026	0	1	111282	0	1	33514	0	0	5462	0	0	30668	0
1	156104163	rs768833611	C	T	E G	PASS	PASS			c.514-31C>T	intron		2	276014	0	7.25e-06	1	23856	0	0	10116	0	0	18838	0	0	25526	0	1	126236	0	0	34348	0	0	6448	0	0	30646	0
1	156104183	.	C	T	E G	PASS	PASS			c.514-11C>T	intron		2	277064	0	7.22e-06	0	24012	0	0	10150	0	0	18864	0	0	25728	0	2	126660	0	0	34410	0	0	6466	0	0	30774	0
1	156104185	rs757260455	T	TC	E	PASS	NA			c.514-7dupC	intron		2	246148	0	8.13e-06	0	15294	0	0	9848	0	2	17244	0	0	22256	0	0	111674	0	0	33574	0	0	5486	0	0	30772	0
1	156104200	.	G	A	E	PASS	NA	p.Ala174Thr	p.Ala174Thr	c.520G>A	missense		1	246208	0	4.06e-06	0	15294	0	0	9850	0	0	17246	0	0	22278	0	0	111692	0	0	33580	0	1	5486	0	0	30782	0
1	156104201	rs762153472	C	A	E	PASS	NA	p.Ala174Glu	p.Ala174Glu	c.521C>A	missense		1	246198	0	4.06e-06	0	15292	0	0	9850	0	0	17246	0	0	22270	0	0	111696	0	0	33580	0	0	5486	0	1	30778	0
1	156104204	rs369714176	C	T	G	NA	PASS	p.Ala175Val	p.Ala175Val	c.524C>T	missense		1	30964	0	3.23e-05	1	8728	0	0	302	0	0	1622	0	0	3492	0	0	15000	0	0	838	0	0	982	0	0	0	0
1	156104206	rs149113760	C	T	E	PASS	NA	p.Leu176Leu	p.Leu176Leu	c.526C>T	synonymous		1	246214	0	4.06e-06	1	15296	0	0	9850	0	0	17246	0	0	22280	0	0	111692	0	0	33582	0	0	5486	0	0	30782	0
1	156104209	.	G	C	E	PASS	NA	p.Gly177Arg	p.Gly177Arg	c.529G>C	missense		1	246220	0	4.06e-06	0	15296	0	0	9850	0	0	17246	0	0	22278	0	0	111704	0	0	33580	0	1	5486	0	0	30780	0
1	156104218	.	A	G	E	PASS	NA	p.Lys180Glu	p.Lys180Glu	c.538A>G	missense		1	246232	0	4.06e-06	0	15300	0	0	9850	0	0	17246	0	0	22288	0	1	111698	0	0	33582	0	0	5486	0	0	30782	0
1	156104220	.	G	A	E	PASS	NA	p.Lys180Lys	p.Lys180Lys	c.540G>A	synonymous		1	246232	0	4.06e-06	0	15300	0	0	9850	0	0	17246	0	0	22284	0	1	111702	0	0	33582	0	0	5486	0	0	30782	0
1	156104227	rs574749413	C	T	E	PASS	NA	p.Leu183Phe	p.Leu183Phe	c.547C>T	missense		1	246238	0	4.06e-06	0	15298	0	0	9850	0	0	17246	0	0	22290	0	0	111704	0	1	33582	0	0	5486	0	0	30782	0
1	156104244	rs750762996	G	A	E G	PASS	PASS	p.Leu188Leu	p.Leu188Leu	c.564G>A	synonymous		3	277174	0	1.08e-05	0	24020	0	0	10150	0	2	18868	0	0	25782	0	1	126688	0	0	34418	0	0	6466	0	0	30782	0
1	156104245	rs267607626	C	T	E G	PASS	PASS	p.Arg189Trp	p.Arg189Trp	c.565C>T	missense		4	277176	0	1.44e-05	0	24022	0	0	10150	0	1	18868	0	0	25778	0	2	126694	0	1	34418	0	0	6466	0	0	30780	0
1	156104246	rs766856162	G	A	G	NA	PASS	p.Arg189Gln	p.Arg189Gln	c.566G>A	missense		1	30974	0	3.23e-05	1	8734	0	0	302	0	0	1622	0	0	3494	0	0	15004	0	0	838	0	0	980	0	0	0	0
1	156104253	rs754525930	G	A	E G	PASS	PASS	p.Val191Val	p.Val191Val	c.573G>A	synonymous		7	277162	0	2.53e-05	0	24022	0	0	10150	0	1	18870	0	0	25776	0	5	126680	0	0	34418	0	1	6464	0	0	30782	0
1	156104259	rs749728556	T	C	E	PASS	NA	p.Ala193Ala	p.Ala193Ala	c.579T>C	synonymous		3	246198	0	1.22e-05	0	15296	0	0	9846	0	0	17248	0	0	22288	0	3	111672	0	0	33580	0	0	5486	0	0	30782	0
1	156104271	.	G	A	E	PASS	NA	p.Leu197Leu	p.Leu197Leu	c.591G>A	synonymous		1	246224	0	4.06e-06	0	15300	0	0	9848	0	0	17246	0	0	22290	0	1	111690	0	0	33582	0	0	5486	0	0	30782	0
1	156104277	rs755777307	C	T	E	PASS	NA	p.Thr199Thr	p.Thr199Thr	c.597C>T	synonymous		1	246222	0	4.06e-06	0	15300	0	0	9850	0	0	17246	0	0	22288	0	0	111688	0	1	33582	0	0	5486	0	0	30782	0
1	156104278	rs777419380	A	G	E	PASS	NA	p.Met200Val	p.Met200Val	c.598A>G	missense		1	246224	0	4.06e-06	0	15300	0	0	9850	0	0	17246	0	0	22292	0	1	111688	0	0	33582	0	0	5484	0	0	30782	0
1	156104280	.	G	T	E	PASS	NA	p.Met200Ile	p.Met200Ile	c.600G>T	missense		1	246226	0	4.06e-06	0	15298	0	0	9850	0	0	17246	0	0	22292	0	1	111692	0	0	33582	0	0	5484	0	0	30782	0
1	156104286	.	G	A	E	PASS	NA	p.Glu202Glu	p.Glu202Glu	c.606G>A	synonymous		1	246224	0	4.06e-06	1	15298	0	0	9850	0	0	17248	0	0	22288	0	0	111692	0	0	33582	0	0	5484	0	0	30782	0
1	156104292	rs12117552	G	A	E G	PASS	PASS	p.Leu204Leu	p.Leu204Leu	c.612G>A	synonymous		2595	277178	27	0.009362	52	24028	0	233	10152	4	2	18870	0	263	25778	1	1045	126682	4	116	34420	0	60	6466	0	824	30782	18
1	156104302	rs770744765	A	C	E	PASS	NA	p.Lys208Gln	p.Lys208Gln	c.622A>C	missense		1	246224	0	4.06e-06	0	15302	0	0	9850	0	0	17248	0	0	22294	0	1	111686	0	0	33580	0	0	5482	0	0	30782	0
1	156104312	.	A	G	G	NA	PASS	p.Tyr211Cys	p.Tyr211Cys	c.632A>G	missense		1	30962	0	3.23e-05	0	8734	0	0	302	0	0	1622	0	0	3492	0	1	14994	0	0	838	0	0	980	0	0	0	0
1	156104316	.	T	C	E	PASS	NA	p.Ser212Ser	p.Ser212Ser	c.636T>C	synonymous		1	246188	0	4.06e-06	1	15304	0	0	9850	0	0	17246	0	0	22286	0	0	111660	0	0	33580	0	0	5480	0	0	30782	0
1	156104322	.	G	A	E	PASS	NA	c.639+3G>A		c.639+3G>A	splice region		1	246170	0	4.06e-06	0	15302	0	0	9850	0	0	17244	0	0	22272	0	1	111660	0	0	33580	0	0	5482	0	0	30780	0
1	156104324	rs778763506	G	C	E	PASS	NA	c.639+5G>C		c.639+5G>C	splice region		1	246192	0	4.06e-06	0	15302	0	0	9850	0	0	17246	0	0	22282	0	0	111668	0	1	33582	0	0	5482	0	0	30780	0
1	156104325	.	G	T	E	PASS	NA	c.639+6G>T		c.639+6G>T	splice region		1	246182	0	4.06e-06	0	15300	0	0	9850	0	0	17246	0	0	22282	0	0	111658	0	0	33582	0	0	5482	0	1	30782	0
1	156104328	rs745768694	T	C	E	PASS	NA			c.639+9T>C	intron		3	246160	0	1.22e-05	0	15300	0	0	9850	0	0	17246	0	2	22274	0	1	111646	0	0	33580	0	0	5482	0	0	30782	0
1	156104328	rs745768694	T	G	E	PASS	NA			c.639+9T>G	intron		2	246160	0	8.13e-06	0	15300	0	0	9850	0	0	17246	0	0	22274	0	0	111646	0	0	33580	0	0	5482	0	2	30782	0
1	156104329	.	G	C	E	PASS	NA			c.639+10G>C	intron		1	246152	0	4.06e-06	0	15302	0	0	9850	0	0	17246	0	0	22272	0	0	111640	0	1	33580	0	0	5482	0	0	30780	0
1	156104331	.	G	A	E	PASS	NA			c.639+12G>A	intron		1	246128	0	4.06e-06	1	15300	0	0	9850	0	0	17246	0	0	22256	0	0	111630	0	0	33582	0	0	5482	0	0	30782	0
1	156104332	.	C	T	E	PASS	NA			c.639+13C>T	intron		1	246134	0	4.06e-06	0	15300	0	0	9850	0	0	17246	0	0	22262	0	0	111634	0	0	33578	0	0	5482	0	1	30782	0
1	156104340	rs776868808	G	A	E	PASS	NA			c.639+21G>A	intron		3	246100	0	1.22e-05	0	15298	0	0	9850	0	0	17246	0	0	22244	0	1	111620	0	2	33580	0	0	5482	0	0	30780	0
1	156104341	.	C	A	E	PASS	NA			c.639+22C>A	intron		1	246074	0	4.06e-06	0	15298	0	0	9848	0	0	17246	0	0	22240	0	1	111596	0	0	33582	0	0	5482	0	0	30782	0
1	156104347	rs761922673	G	A	E	PASS	NA			c.639+28G>A	intron		3	246000	0	1.22e-05	0	15296	0	0	9850	0	0	17246	0	0	22198	0	0	111570	0	0	33580	0	0	5480	0	3	30780	0
1	156104348	.	G	A	E	PASS	NA			c.639+29G>A	intron		2	245990	0	8.13e-06	1	15296	0	0	9850	0	0	17246	0	0	22194	0	0	111562	0	0	33580	0	0	5480	0	1	30782	0
1	156104356	rs779105198	TGG	T	E	PASS	NA			c.639+39_639+40delGG	intron		1	245878	0	4.07e-06	0	15294	0	0	9844	0	0	17246	0	0	22140	0	0	111518	0	1	33580	0	0	5478	0	0	30778	0
1	156104357	rs770142438	G	T	E	PASS	NA			c.639+38G>T	intron		2	245818	0	8.14e-06	0	15296	0	0	9844	0	0	17246	0	0	22104	0	0	111486	0	2	33580	0	0	5480	0	0	30782	0
1	156104359	rs773476774	G	A	E	PASS	NA			c.639+40G>A	intron		1	245766	0	4.07e-06	0	15294	0	0	9848	0	1	17246	0	0	22102	0	0	111444	0	0	33576	0	0	5480	0	0	30776	0
1	156104361	rs748676590	GAT	G	E	PASS	NA			c.639+43_639+44delAT	intron		1	245720	0	4.07e-06	0	15288	0	0	9846	0	0	17246	0	0	22090	0	1	111420	0	0	33578	0	0	5480	0	0	30772	0
1	156104363	rs375779547	T	C	E	PASS	NA			c.639+44T>C	intron		2	245678	0	8.14e-06	0	15290	0	0	9844	0	0	17246	0	0	22084	0	2	111396	0	0	33578	0	0	5476	0	0	30764	0
1	156104364	rs766737393	G	A	E	PASS	NA			c.639+45G>A	intron		2	245616	0	8.14e-06	0	15294	0	0	9844	0	0	17244	0	0	22044	0	2	111374	0	0	33572	0	0	5476	0	0	30768	0
1	156104375	rs11264442	G	T	G	NA	PASS			c.639+56G>T	intron		2102	30928	147	0.06796	1545	8712	139	6	302	0	30	1622	0	118	3492	4	353	14980	3	21	838	0	29	982	1	0	0	0
1	156104392	rs11264443	C	T	G	NA	PASS			c.639+73C>T	intron		2075	30916	143	0.06712	1519	8712	136	6	302	0	30	1620	0	118	3492	4	353	14976	3	21	838	0	28	976	0	0	0	0
1	156104525	.	G	A	G	NA	PASS			c.640-71G>A	intron		1	30900	0	3.24e-05	1	8716	0	0	302	0	0	1620	0	0	3486	0	0	14962	0	0	838	0	0	976	0	0	0	0
1	156104542	rs760528053	T	C	G	NA	PASS			c.640-54T>C	intron		3	30938	0	9.7e-05	0	8726	0	0	302	0	0	1620	0	0	3490	0	3	14980	0	0	838	0	0	982	0	0	0	0
1	156104544	rs41314033	C	T	G	NA	PASS			c.640-52C>T	intron		33	30938	0	0.001067	1	8726	0	0	302	0	0	1622	0	10	3492	0	19	14976	0	1	838	0	2	982	0	0	0	0
1	156104545	.	C	T	E	PASS	NA			c.640-51C>T	intron		1	245698	0	4.07e-06	0	15264	0	0	9844	0	0	17248	0	0	22288	0	1	111214	0	0	33578	0	0	5480	0	0	30782	0
1	156104552	rs774543976	T	C	E	PASS	NA			c.640-44T>C	intron		1	245940	0	4.07e-06	1	15278	0	0	9846	0	0	17248	0	0	22298	0	0	111424	0	0	33580	0	0	5484	0	0	30782	0
1	156104555	.	T	G	G	NA	PASS			c.640-41T>G	intron		1	30924	0	3.23e-05	1	8722	0	0	302	0	0	1620	0	0	3490	0	0	14970	0	0	838	0	0	982	0	0	0	0
1	156104573	.	T	C	E	PASS	NA			c.640-23T>C	intron		1	246148	0	4.06e-06	0	15286	0	0	9848	0	0	17248	0	0	22300	0	1	111620	0	0	33580	0	0	5484	0	0	30782	0
1	156104574	.	G	A	G	NA	PASS			c.640-22G>A	intron		1	30936	0	3.23e-05	0	8730	0	0	302	0	0	1622	0	0	3492	0	1	14970	0	0	838	0	0	982	0	0	0	0
1	156104576	.	C	T	E	PASS	NA			c.640-20C>T	intron		1	246168	0	4.06e-06	0	15288	0	0	9850	0	0	17248	0	0	22300	0	1	111636	0	0	33580	0	0	5484	0	0	30782	0
1	156104585	rs727504932	A	C	E	PASS	NA			c.640-11A>C	intron		3	246208	0	1.22e-05	0	15292	0	0	9850	0	0	17248	0	0	22300	0	3	111672	0	0	33580	0	0	5484	0	0	30782	0
1	156104586	rs80356807	A	G	E	PASS	NA			c.640-10A>G	intron		2	246194	0	8.12e-06	0	15290	0	0	9850	0	0	17248	0	0	22300	0	1	111660	0	0	33580	0	0	5484	0	1	30782	0
1	156104587	rs752208560	C	T	E	PASS	NA			c.640-9C>T	intron		2	246202	0	8.12e-06	0	15292	0	0	9850	0	0	17248	0	0	22300	0	0	111666	0	0	33580	0	0	5484	0	2	30782	0
1	156104588	.	C	G	E	PASS	NA	c.640-8C>G		c.640-8C>G	splice region		1	246202	0	4.06e-06	1	15292	0	0	9850	0	0	17248	0	0	22300	0	0	111664	0	0	33580	0	0	5486	0	0	30782	0
1	156104593	.	C	T	E	PASS	NA	c.640-3C>T		c.640-3C>T	splice region		1	246218	0	4.06e-06	0	15292	0	0	9850	0	0	17248	0	0	22300	0	1	111680	0	0	33580	0	0	5486	0	0	30782	0
1	156104599	rs397517905	C	T	E	PASS	NA	p.Leu215Leu	p.Leu215Leu	c.643C>T	synonymous		4	246234	0	1.62e-05	0	15298	0	0	9850	0	0	17248	0	0	22300	0	3	111690	0	0	33580	0	0	5486	0	1	30782	0
1	156104601	rs80356808	G	A	E	PASS	NA	p.Leu215Leu	p.Leu215Leu	c.645G>A	synonymous		2	246232	0	8.12e-06	0	15298	0	0	9850	0	0	17248	0	0	22300	0	0	111688	0	0	33580	0	0	5486	0	2	30782	0
1	156104601	rs80356808	G	C	E	PASS	NA	p.Leu215Leu	p.Leu215Leu	c.645G>C	synonymous		2	246232	0	8.12e-06	0	15298	0	0	9850	0	0	17248	0	0	22300	0	2	111688	0	0	33580	0	0	5486	0	0	30782	0
1	156104602	rs794728591	C	T	E G	PASS	PASS	p.Arg216Cys	p.Arg216Cys	c.646C>T	missense		2	277170	0	7.22e-06	0	24020	0	1	10152	0	0	18870	0	0	25794	0	0	126666	0	0	34418	0	0	6468	0	1	30782	0
1	156104603	rs757041809	G	A	E G	PASS	PASS	p.Arg216His	p.Arg216His	c.647G>A	missense		6	277168	0	2.17e-05	0	24024	0	0	10152	0	0	18870	0	0	25790	0	6	126664	0	0	34418	0	0	6468	0	0	30782	0
1	156104603	rs757041809	G	T	G	NA	PASS	p.Arg216Leu	p.Arg216Leu	c.647G>T	missense		1	30936	0	3.23e-05	0	8726	0	0	302	0	0	1622	0	0	3490	0	1	14976	0	0	838	0	0	982	0	0	0	0
1	156104611	rs778798942	A	C	E	PASS	NA	p.Lys219Gln	p.Lys219Gln	c.655A>C	missense		1	246248	0	4.06e-06	0	15298	0	0	9850	0	0	17248	0	0	22300	0	1	111704	0	0	33580	0	0	5486	0	0	30782	0
1	156104612	rs267607584	A	G	E	PASS	NA	p.Lys219Arg	p.Lys219Arg	c.656A>G	missense		1	246246	0	4.06e-06	0	15298	0	0	9850	0	0	17248	0	0	22300	0	1	111702	0	0	33580	0	0	5486	0	0	30782	0
1	156104614	rs370134870	C	T	E	PASS	NA	p.Arg220Cys	p.Arg220Cys	c.658C>T	missense		6	246240	0	2.44e-05	0	15300	0	0	9850	0	0	17248	0	0	22300	0	4	111694	0	1	33580	0	0	5486	0	1	30782	0
1	156104615	rs780066296	G	A	E	PASS	NA	p.Arg220His	p.Arg220His	c.659G>A	missense		4	246242	0	1.62e-05	0	15302	0	0	9850	0	0	17248	0	0	22300	0	2	111694	0	0	33580	0	0	5486	0	2	30782	0
1	156104618	rs372567202	G	A	E	PASS	NA	p.Arg221His	p.Arg221His	c.662G>A	missense		4	246244	0	1.62e-05	0	15304	0	0	9850	0	0	17248	0	0	22300	0	3	111694	0	1	33580	0	0	5486	0	0	30782	0
1	156104637	rs769896881	G	A	E	PASS	NA	p.Val227Val	p.Val227Val	c.681G>A	synonymous		6	246264	0	2.44e-05	0	15304	0	0	9850	0	0	17248	0	0	22300	0	6	111714	0	0	33580	0	0	5486	0	0	30782	0
1	156104645	rs773349450	A	G	E	PASS	NA	p.Asp230Gly	p.Asp230Gly	c.689A>G	missense		1	246264	0	4.06e-06	1	15304	0	0	9850	0	0	17248	0	0	22300	0	0	111714	0	0	33580	0	0	5486	0	0	30782	0
1	156104648	rs760388350	A	G	E G	PASS	PASS	p.Asn231Ser	p.Asn231Ser	c.692A>G	missense		2	277222	0	7.21e-06	1	24034	0	0	10152	0	0	18870	0	0	25794	0	1	126706	0	0	34418	0	0	6466	0	0	30782	0
1	156104649	.	T	C	E	PASS	NA	p.Asn231Asn	p.Asn231Asn	c.693T>C	synonymous		1	246264	0	4.06e-06	0	15304	0	0	9850	0	0	17248	0	0	22300	0	1	111714	0	0	33580	0	0	5486	0	0	30782	0
1	156104655	.	G	A	E	PASS	NA	p.Lys233Lys	p.Lys233Lys	c.699G>A	synonymous		1	246264	0	4.06e-06	0	15304	0	0	9850	0	0	17248	0	0	22300	0	0	111714	0	1	33580	0	0	5486	0	0	30782	0
1	156104659	rs201227908	C	G	E	PASS	NA	p.Arg235Gly	p.Arg235Gly	c.703C>G	missense		1	246266	0	4.06e-06	0	15304	0	0	9850	0	1	17248	0	0	22300	0	0	111716	0	0	33580	0	0	5486	0	0	30782	0
1	156104659	rs201227908	C	T	E	PASS	NA	p.Arg235Cys	p.Arg235Cys	c.703C>T	missense		2	246266	0	8.12e-06	0	15304	0	0	9850	0	0	17248	0	0	22300	0	1	111716	0	1	33580	0	0	5486	0	0	30782	0
1	156104660	rs759829161	G	A	E G	PASS	PASS	p.Arg235His	p.Arg235His	c.704G>A	missense		2	277222	0	7.21e-06	0	24032	0	0	10152	0	1	18870	0	0	25794	0	1	126708	0	0	34418	0	0	6466	0	0	30782	0
1	156104667	rs768081358	T	C	E	PASS	NA	p.Phe237Phe	p.Phe237Phe	c.711T>C	synonymous		1	246266	0	4.06e-06	1	15302	0	0	9850	0	0	17248	0	0	22300	0	0	111716	0	0	33582	0	0	5486	0	0	30782	0
1	156104670	.	G	A	E	PASS	NA	p.Glu238Glu	p.Glu238Glu	c.714G>A	synonymous		1	246266	0	4.06e-06	0	15302	0	0	9850	0	0	17248	0	0	22300	0	0	111716	0	0	33582	0	0	5486	0	1	30782	0
1	156104674	rs775964460	C	T	E	PASS	NA	p.Arg240Trp	p.Arg240Trp	c.718C>T	missense		2	246264	0	8.12e-06	0	15302	0	0	9850	0	0	17248	0	0	22300	0	1	111714	0	0	33582	0	0	5486	0	1	30782	0
1	156104681	rs397517906	C	T	E	PASS	NA	p.Ala242Val	p.Ala242Val	c.725C>T	missense		2	246234	0	8.12e-06	0	15302	0	0	9848	0	0	17248	0	0	22276	0	0	111710	0	0	33582	0	0	5486	0	2	30782	0
1	156104682	rs763625309	G	A	E G	PASS	PASS	p.Ala242Ala	p.Ala242Ala	c.726G>A	synonymous		12	277204	0	4.33e-05	1	24028	0	0	10152	0	0	18870	0	0	25794	0	9	126692	0	0	34420	0	0	6466	0	2	30782	0
1	156104685	rs753243743	T	C	E	PASS	NA	p.Asp243Asp	p.Asp243Asp	c.729T>C	synonymous		1	246258	0	4.06e-06	0	15302	0	0	9848	0	0	17248	0	0	22298	0	1	111712	0	0	33582	0	0	5486	0	0	30782	0
1	156104686	rs201866557	G	C	E	PASS	NA	p.Ala244Pro	p.Ala244Pro	c.730G>C	missense		1	246258	0	4.06e-06	0	15302	0	0	9848	0	1	17248	0	0	22300	0	0	111710	0	0	33582	0	0	5486	0	0	30782	0
1	156104687	.	C	T	G	NA	PASS	p.Ala244Val	p.Ala244Val	c.731C>T	missense		1	30942	0	3.23e-05	1	8726	0	0	302	0	0	1622	0	0	3494	0	0	14982	0	0	838	0	0	978	0	0	0	0
1	156104688	rs756952925	G	A	E	PASS	NA	p.Ala244Ala	p.Ala244Ala	c.732G>A	synonymous		2	246258	0	8.12e-06	0	15302	0	0	9850	0	0	17248	0	0	22300	0	1	111708	0	1	33582	0	0	5486	0	0	30782	0
1	156104712	.	T	C	E G	PASS	PASS	p.His252His	p.His252His	c.756T>C	synonymous		2	277200	0	7.22e-06	2	24022	0	0	10150	0	0	18870	0	0	25794	0	0	126694	0	0	34420	0	0	6468	0	0	30782	0
1	156104715	rs764738988	G	C	E	PASS	NA	p.Glu253Asp	p.Glu253Asp	c.759G>C	missense		1	246252	0	4.06e-06	0	15302	0	0	9850	0	0	17248	0	0	22300	0	1	111702	0	0	33582	0	0	5486	0	0	30782	0
1	156104727	.	G	A	G	NA	PASS	p.Glu257Glu	p.Glu257Glu	c.771G>A	synonymous		1	30940	0	3.23e-05	1	8724	0	0	302	0	0	1622	0	0	3492	0	0	14982	0	0	838	0	0	980	0	0	0	0
1	156104733	rs58048078	T	C	E	PASS	NA	p.Tyr259Tyr	p.Tyr259Tyr	c.777T>C	synonymous		1	246254	0	4.06e-06	0	15300	0	0	9850	0	0	17248	0	0	22300	0	1	111706	0	0	33582	0	0	5486	0	0	30782	0
1	156104743	rs750246389	C	A	E	PASS	NA	p.Leu263Met	p.Leu263Met	c.787C>A	missense		1	246244	0	4.06e-06	0	15300	0	0	9850	0	0	17248	0	0	22300	0	0	111698	0	0	33582	0	1	5484	0	0	30782	0
1	156104743	rs750246389	C	G	E	PASS	NA	p.Leu263Val	p.Leu263Val	c.787C>G	missense		1	246244	0	4.06e-06	0	15300	0	0	9850	0	0	17248	0	0	22300	0	0	111698	0	0	33582	0	0	5484	0	1	30782	0
1	156104745	rs148557956	G	A	E G	PASS	PASS	p.Leu263Leu	p.Leu263Leu	c.789G>A	synonymous		32	277176	0	0.0001155	30	24026	0	0	10152	0	0	18870	0	0	25794	0	0	126666	0	2	34420	0	0	6466	0	0	30782	0
1	156104765	.	A	G	E	PASS	NA	p.Lys270Arg	p.Lys270Arg	c.809A>G	missense		1	246186	0	4.06e-06	0	15298	0	0	9846	0	0	17246	0	0	22300	0	1	111648	0	0	33582	0	0	5486	0	0	30780	0
1	156104770	rs780196737	C	A	E	PASS	NA	c.810+4C>A		c.810+4C>A	splice region		1	246172	0	4.06e-06	0	15296	0	0	9844	0	0	17246	0	0	22300	0	1	111636	0	0	33582	0	0	5486	0	0	30782	0
1	156104773	.	G	C	E	PASS	NA	c.810+7G>C		c.810+7G>C	splice region		1	246104	0	4.06e-06	0	15294	0	0	9844	0	0	17244	0	0	22298	0	0	111576	0	0	33582	0	1	5486	0	0	30780	0
1	156104778	rs746914371	C	T	E	PASS	NA			c.810+12C>T	intron		3	246072	0	1.22e-05	0	15294	0	1	9840	0	0	17246	0	0	22300	0	2	111546	0	0	33582	0	0	5484	0	0	30780	0
1	156104779	rs11264444	G	A	E	PASS	NA			c.810+13G>A	intron		2	246054	0	8.13e-06	0	15290	0	0	9840	0	0	17246	0	0	22294	0	2	111540	0	0	33582	0	0	5482	0	0	30780	0
1	156104779	rs11264444	G	T	E G	PASS	PASS			c.810+13G>T	intron		4896	276990	434	0.01768	4474	24008	430	0	10142	0	0	18866	0	0	25786	0	55	126526	0	290	34420	1	49	6462	2	28	30780	1
1	156104781	rs749268854	T	C	E	PASS	NA			c.810+15T>C	intron		1	246072	0	4.06e-06	0	15292	0	0	9840	0	0	17244	0	0	22296	0	0	111554	0	1	33580	0	0	5484	0	0	30782	0
1	156104783	rs771192755	G	A	E	PASS	NA			c.810+17G>A	intron		1	246032	0	4.07e-06	0	15292	0	0	9838	0	0	17246	0	0	22296	0	1	111516	0	0	33580	0	0	5482	0	0	30782	0
1	156104795	rs774555415	G	T	E	PASS	NA			c.810+29G>T	intron		1	245908	0	4.07e-06	0	15272	0	0	9834	0	1	17248	0	0	22294	0	0	111414	0	0	33582	0	0	5482	0	0	30782	0
1	156104802	rs772405351	C	T	E	PASS	NA			c.810+36C>T	intron		1	245726	0	4.07e-06	0	15256	0	0	9836	0	0	17246	0	0	22274	0	0	111284	0	0	33576	0	0	5472	0	1	30782	0
1	156104809	.	C	A	E	PASS	NA			c.810+43C>A	intron		1	245644	0	4.07e-06	0	15248	0	0	9838	0	0	17246	0	1	22254	0	0	111234	0	0	33572	0	0	5474	0	0	30778	0
1	156104811	rs776015136	G	A	E	PASS	NA			c.810+45G>A	intron		6	245596	0	2.44e-05	0	15244	0	0	9836	0	0	17248	0	0	22262	0	5	111180	0	1	33574	0	0	5472	0	0	30780	0
1	156104816	rs552365788	A	C	E G	PASS	PASS			c.810+50A>C	intron		12	276432	0	4.34e-05	11	23952	0	0	10132	0	0	18864	0	0	25756	0	1	126106	0	0	34394	0	0	6450	0	0	30778	0
1	156104823	rs75288240	C	A	G	NA	PASS			c.810+57C>A	intron		85	30934	0	0.002748	85	8726	0	0	302	0	0	1620	0	0	3494	0	0	14976	0	0	836	0	0	980	0	0	0	0
1	156104827	rs11264445	C	T	G	NA	PASS			c.810+61C>T	intron		1668	30936	177	0.05392	1642	8720	176	0	302	0	0	1618	0	0	3494	0	9	14986	0	9	836	0	8	980	1	0	0	0
1	156104848	.	G	A	G	NA	PASS			c.810+82G>A	intron		3	30948	0	9.69e-05	3	8728	0	0	302	0	0	1622	0	0	3494	0	0	14984	0	0	838	0	0	980	0	0	0	0
1	156104866	.	A	G	G	NA	PASS			c.810+100A>G	intron		1	30940	0	3.23e-05	1	8724	0	0	302	0	0	1622	0	0	3494	0	0	14980	0	0	838	0	0	980	0	0	0	0
1	156104877	rs556408262	G	C	G	NA	PASS			c.811-101G>C	intron		3	30942	0	9.7e-05	3	8726	0	0	302	0	0	1622	0	0	3494	0	0	14980	0	0	836	0	0	982	0	0	0	0
1	156104894	.	G	A	G	NA	PASS			c.811-84G>A	intron		2	30932	0	6.47e-05	1	8730	0	0	302	0	1	1622	0	0	3490	0	0	14970	0	0	838	0	0	980	0	0	0	0
1	156104902	.	C	T	G	NA	PASS			c.811-76C>T	intron		1	30936	0	3.23e-05	1	8726	0	0	302	0	0	1622	0	0	3494	0	0	14974	0	0	838	0	0	980	0	0	0	0
1	156104907	.	A	G	G	NA	PASS			n.4A>G	non coding transcript exon		1	30920	0	3.23e-05	0	8722	0	0	302	0	1	1622	0	0	3492	0	0	14964	0	0	838	0	0	980	0	0	0	0
1	156104919	.	G	A	G	NA	PASS			n.16G>A	non coding transcript exon		1	30926	0	3.23e-05	0	8724	0	0	302	0	0	1622	0	0	3490	0	1	14970	0	0	838	0	0	980	0	0	0	0
1	156104931	.	C	T	G	NA	PASS			n.28C>T	non coding transcript exon		1	30934	0	3.23e-05	0	8724	0	0	302	0	0	1620	0	0	3492	0	1	14980	0	0	838	0	0	978	0	0	0	0
1	156104932	rs746355819	AC	A	E	PASS	NA			n.33delC	non coding transcript exon		2	246006	0	8.13e-06	2	15282	0	0	9848	0	0	17236	0	0	22300	0	0	111508	0	0	33576	0	0	5474	0	0	30782	0
1	156104935	rs768992495	C	A	E	PASS	NA			n.32C>A	non coding transcript exon		3	246070	0	1.22e-05	3	15290	0	0	9850	0	0	17238	0	0	22300	0	0	111556	0	0	33576	0	0	5478	0	0	30782	0
1	156104935	rs768992495	C	T	E	PASS	NA			n.32C>T	non coding transcript exon		5	246070	0	2.03e-05	0	15290	0	0	9850	0	0	17238	0	1	22300	0	4	111556	0	0	33576	0	0	5478	0	0	30782	0
1	156104940	.	C	T	E	PASS	NA			n.37C>T	non coding transcript exon		1	246044	0	4.06e-06	0	15288	0	0	9848	0	0	17238	0	0	22300	0	1	111540	0	0	33574	0	0	5474	0	0	30782	0
1	156104944	rs761161517	C	T	E	PASS	NA			n.41C>T	non coding transcript exon		1	246082	0	4.06e-06	0	15294	0	0	9846	0	0	17242	0	0	22300	0	1	111568	0	0	33576	0	0	5476	0	0	30780	0
1	156104945	rs765005892	A	G	E	PASS	NA			n.42A>G	non coding transcript exon		1	246082	0	4.06e-06	0	15294	0	0	9846	0	0	17242	0	0	22300	0	0	111568	0	1	33576	0	0	5476	0	0	30780	0
1	156104951	rs750084847	G	C	E	PASS	NA			n.48G>C	non coding transcript exon		1	246104	0	4.06e-06	0	15296	0	0	9848	0	0	17242	0	0	22300	0	1	111576	0	0	33580	0	0	5480	0	0	30782	0
1	156104953	rs762883244	C	G	E	PASS	NA			n.50C>G	non coding transcript exon		1	246126	0	4.06e-06	0	15296	0	0	9850	0	0	17242	0	0	22298	0	0	111598	0	0	33580	0	1	5480	0	0	30782	0
1	156104960	rs766309567	C	G	E G	PASS	PASS			n.57C>G	non coding transcript exon		18	277096	0	6.5e-05	10	24024	0	0	10150	0	0	18864	0	0	25794	0	1	126606	0	6	34418	0	1	6458	0	0	30782	0
1	156104965	rs80356809	T	A	E G	PASS	PASS			n.62T>A	non coding transcript exon		658	277090	1	0.002375	14	24022	0	0	10150	0	0	18864	0	15	25792	0	527	126608	0	83	34418	1	17	6454	0	2	30782	0
1	156104966	rs372962650	C	T	E G	PASS	PASS			n.63C>T	non coding transcript exon		12	277098	0	4.33e-05	10	24014	0	0	10150	0	0	18864	0	0	25792	0	0	126622	0	2	34418	0	0	6456	0	0	30782	0
1	156104970	rs780929524	C	T	E	PASS	NA	c.811-8C>T		c.811-8C>T	splice region		3	246146	0	1.22e-05	0	15292	0	0	9850	0	0	17240	0	0	22300	0	0	111624	0	3	33578	0	0	5480	0	0	30782	0
1	156104971	.	C	A	E	PASS	NA	c.811-7C>A		c.811-7C>A	splice region		1	246154	0	4.06e-06	1	15290	0	0	9850	0	0	17242	0	0	22300	0	0	111632	0	0	33578	0	0	5480	0	0	30782	0
1	156104977	.	G	C	E	PASS	NA	c.811-1G>C		c.811-1G>C	splice acceptor		1	246144	0	4.06e-06	0	15288	0	0	9850	0	0	17242	0	0	22300	0	1	111622	0	0	33580	0	0	5480	0	0	30782	0
1	156105004	rs727505198	G	A	E	PASS	NA	p.Glu279Glu	p.Glu279Glu	c.837G>A	synonymous		11	246090	0	4.47e-05	0	15284	0	0	9850	0	0	17240	0	0	22300	0	0	111572	0	0	33580	0	0	5482	0	11	30782	0
1	156105011	.	A	G	E	PASS	NA	p.Ser282Gly	p.Ser282Gly	c.844A>G	missense		1	246074	0	4.06e-06	0	15280	0	0	9850	0	0	17236	0	0	22300	0	0	111566	0	0	33580	0	0	5482	0	1	30780	0
1	156105015	rs765241364	A	G	E G	PASS	PASS	p.Asn283Ser	p.Asn283Ser	c.848A>G	missense		8	276988	0	2.89e-05	1	23996	0	0	10152	0	0	18848	0	0	25790	0	7	126546	0	0	34416	0	0	6460	0	0	30780	0
1	156105019	.	G	A	E	PASS	NA	p.Leu284Leu	p.Leu284Leu	c.852G>A	synonymous		1	246034	0	4.06e-06	0	15276	0	0	9850	0	1	17230	0	0	22300	0	0	111540	0	0	33578	0	0	5480	0	0	30780	0
1	156105020	rs746056534	G	T	E	PASS	NA	p.Val285Leu	p.Val285Leu	c.853G>T	missense		1	246030	0	4.07e-06	0	15272	0	0	9850	0	0	17230	0	0	22300	0	0	111540	0	1	33578	0	0	5480	0	0	30780	0
1	156105026	.	G	A	G	NA	PASS	p.Ala287Thr	p.Ala287Thr	c.859G>A	missense		1	30948	0	3.23e-05	0	8726	0	0	302	0	0	1622	0	0	3492	0	1	14986	0	0	838	0	0	982	0	0	0	0
1	156105027	rs397517910	C	T	E	PASS	NA	p.Ala287Val	p.Ala287Val	c.860C>T	missense		1	245996	0	4.07e-06	0	15274	0	0	9848	0	0	17228	0	0	22300	0	1	111514	0	0	33576	0	0	5476	0	0	30780	0
1	156105028	rs538089	T	C	E G	PASS	PASS	p.Ala287Ala	p.Ala287Ala	c.861T>C	synonymous		30235	276858	3355	0.1092	10868	23978	2463	1326	10146	84	364	18840	3	1485	25788	46	9112	126462	334	2235	34410	81	603	6456	32	4242	30778	312
1	156105031	.	C	T	E	PASS	NA	p.Ala288Ala	p.Ala288Ala	c.864C>T	synonymous		1	245974	0	4.07e-06	0	15270	0	0	9848	0	0	17224	0	0	22298	0	1	111504	0	0	33576	0	0	5474	0	0	30780	0
1	156105034	rs780415585	C	T	E	PASS	NA	p.His289His	p.His289His	c.867C>T	synonymous		5	245920	0	2.03e-05	0	15272	0	0	9846	0	2	17218	0	0	22294	0	3	111460	0	0	33576	0	0	5474	0	0	30780	0
1	156105037	rs747275587	G	A	E	PASS	NA	p.Glu290Glu	p.Glu290Glu	c.870G>A	synonymous		3	245916	0	1.22e-05	0	15266	0	0	9846	0	0	17224	0	0	22298	0	3	111460	0	0	33570	0	0	5472	0	0	30780	0
1	156105051	rs769210828	C	T	E G	PASS	PASS	p.Ser295Leu	p.Ser295Leu	c.884C>T	missense		7	276586	0	2.53e-05	0	23952	0	0	10142	0	0	18842	0	0	25770	0	4	126254	0	1	34404	0	1	6452	0	1	30770	0
1	156105052	rs776999079	G	A	E	PASS	NA	p.Ser295Ser	p.Ser295Ser	c.885G>A	synonymous		12	245626	0	4.89e-05	0	15238	0	0	9840	0	1	17218	0	0	22266	0	8	111264	0	1	33560	0	1	5470	0	1	30770	0
1	156105053	rs375987939	C	T	E	PASS	NA	p.Arg296Cys	p.Arg296Cys	c.886C>T	missense		3	245478	0	1.22e-05	0	15188	0	0	9832	0	1	17218	0	0	22272	0	2	111172	0	0	33560	0	0	5466	0	0	30770	0
1	156105059	rs59885338	C	T	E	PASS	NA	p.Arg298Cys	p.Arg298Cys	c.892C>T	missense		7	245400	0	2.85e-05	0	15172	0	0	9834	0	0	17218	0	0	22262	0	6	111132	0	1	33550	0	0	5464	0	0	30768	0
1	156105061	rs769404097	C	A	E	PASS	NA	p.Arg298Arg	p.Arg298Arg	c.894C>A	synonymous		1	245276	0	4.08e-06	0	15132	0	0	9830	0	0	17216	0	0	22244	0	1	111066	0	0	33562	0	0	5460	0	0	30766	0
1	156105062	rs150924946	A	G	E G	PASS	PASS	p.Ile299Val	p.Ile299Val	c.895A>G	missense		119	276270	0	0.0004307	1	23866	0	0	10132	0	0	18838	0	0	25726	0	9	126104	0	103	34400	0	5	6440	0	1	30764	0
1	156105064	rs762718963	C	G	E	PASS	NA	p.Ile299Met	p.Ile299Met	c.897C>G	missense		2	245220	0	8.16e-06	0	15130	0	0	9826	0	0	17210	0	0	22240	0	0	111024	0	0	33560	0	0	5464	0	2	30766	0
1	156105064	rs762718963	C	T	E	PASS	NA	p.Ile299Ile	p.Ile299Ile	c.897C>T	synonymous		6	245220	0	2.45e-05	4	15130	0	0	9826	0	0	17210	0	0	22240	0	1	111024	0	0	33560	0	0	5464	0	1	30766	0
1	156105069	rs546272425	G	A	E	PASS	NA	p.Ser301Asn	p.Ser301Asn	c.902G>A	missense		1	245322	0	4.08e-06	0	15156	0	0	9826	0	0	17214	0	0	22272	0	1	111078	0	0	33546	0	0	5470	0	0	30760	0
1	156105069	rs546272425	G	C	E	PASS	NA	p.Ser301Thr	p.Ser301Thr	c.902G>C	missense		1	245322	0	4.08e-06	0	15156	0	0	9826	0	0	17214	0	0	22272	0	0	111078	0	1	33546	0	0	5470	0	0	30760	0
1	156105075	.	C	T	E	PASS	NA	p.Ser303Phe	p.Ser303Phe	c.908C>T	missense		1	245332	0	4.08e-06	0	15142	0	0	9828	0	0	17222	0	0	22264	0	1	111112	0	0	33552	0	0	5468	0	0	30744	0
1	156105076	.	T	C	E	PASS	NA	p.Ser303Ser	p.Ser303Ser	c.909T>C	synonymous		1	245346	0	4.08e-06	0	15146	0	0	9820	0	0	17220	0	0	22266	0	1	111128	0	0	33550	0	0	5464	0	0	30752	0
1	156105077	.	G	T	E	PASS	NA	p.Ala304Ser	p.Ala304Ser	c.910G>T	missense		1	245188	0	4.08e-06	0	15128	0	0	9822	0	0	17214	0	0	22262	0	0	111020	0	0	33544	0	0	5464	0	1	30734	0
1	156105087	rs759249597	G	C	E	PASS	NA	p.Ser307Thr	p.Ser307Thr	c.920G>C	missense		1	244888	0	4.08e-06	0	15084	0	0	9808	0	0	17216	0	0	22226	0	1	110848	0	0	33534	0	0	5456	0	0	30716	0
1	156105094	rs752558753	C	A	E G	PASS	PASS	p.Leu309Leu	p.Leu309Leu	c.927C>A	synonymous		5	275620	0	1.81e-05	3	23800	0	0	10098	0	0	18836	0	0	25688	0	0	125714	0	2	34362	0	0	6438	0	0	30684	0
1	156105094	rs752558753	C	T	E G	PASS	PASS	p.Leu309Leu	p.Leu309Leu	c.927C>T	synonymous		3	275620	0	1.09e-05	0	23800	0	0	10098	0	0	18836	0	0	25688	0	3	125714	0	0	34362	0	0	6438	0	0	30684	0
1	156105097	.	G	A	E	PASS	NA	p.Gln310Gln	p.Gln310Gln	c.930G>A	synonymous		1	244428	0	4.09e-06	0	15058	0	0	9794	0	1	17210	0	0	22174	0	0	110594	0	0	33496	0	0	5446	0	0	30656	0
1	156105110	rs757401091	C	T	E	PASS	NA	c.936+7C>T		c.936+7C>T	splice region		1	241952	0	4.13e-06	0	14732	0	0	9752	0	0	17150	0	0	21954	0	1	109120	0	0	33402	0	0	5416	0	0	30426	0
1	156105115	rs199881992	C	T	E	PASS	NA			n.309C>T	non coding transcript exon		9	241724	0	3.72e-05	0	14688	0	0	9732	0	0	17140	0	0	21958	0	9	109010	0	0	33376	0	0	5408	0	0	30412	0
1	156105122	rs201664413	C	T	E G	PASS	RF			n.316C>T	non coding transcript exon		3	239618	0	1.25e-05	0	14452	0	0	9676	0	3	17064	0	0	21798	0	0	107756	0	0	33282	0	0	5386	0	0	30204	0
1	156105125	rs780179506	C	T	E	PASS	NA			n.319C>T	non coding transcript exon		1	238334	0	4.2e-06	0	14340	0	0	9648	0	0	17008	0	0	21684	0	0	106976	0	0	33202	0	0	5380	0	1	30096	0
1	156105129	rs747473102	C	T	E G	PASS	PASS			n.323C>T	non coding transcript exon		6	266770	0	2.25e-05	0	22770	0	0	9906	0	6	18552	0	0	24940	0	0	120612	0	0	33840	0	0	6302	0	0	29848	0
1	156105150	rs370242860	C	T	E G	PASS	PASS			n.344C>T	non coding transcript exon		70	238994	0	0.0002929	3	20454	0	0	9360	0	0	16938	0	0	22760	0	61	104676	0	3	31402	0	2	5804	0	1	27600	0
1	156105151	rs764012345	G	A	E G	PASS	PASS			n.345G>A	non coding transcript exon		18	238894	0	7.54e-05	0	20492	0	1	9366	0	0	16922	0	1	22842	0	15	104584	0	0	31314	0	0	5808	0	1	27566	0
1	156105152	rs764019848	G	C	E G	PASS	PASS			n.346G>C	non coding transcript exon		18	236156	0	7.62e-05	0	20228	0	0	9316	0	0	16768	0	0	22604	0	18	103020	0	0	31068	0	0	5746	0	0	27406	0
1	156105154	rs751660688	T	A	E G	PASS	PASS			n.348T>A	non coding transcript exon		24	235034	0	0.0001021	1	20124	0	0	9302	0	0	16744	0	0	22438	0	18	102364	0	4	31002	0	1	5730	0	0	27330	0
1	156105169	rs17847241	C	T	G	NA	PASS			n.363C>T	non coding transcript exon		380	30686	14	0.01238	0	8668	0	0	302	0	3	1616	0	290	3436	12	70	14864	0	0	828	0	17	972	2	0	0	0
1	156105176	.	G	T	G	NA	PASS			n.370G>T	non coding transcript exon		1	30926	0	3.23e-05	0	8728	0	0	302	0	0	1618	0	0	3490	0	1	14970	0	0	838	0	0	980	0	0	0	0
1	156105192	.	G	A	G	NA	PASS			n.386G>A	non coding transcript exon		1	30914	0	3.24e-05	1	8720	0	0	302	0	0	1622	0	0	3486	0	0	14970	0	0	838	0	0	976	0	0	0	0
1	156105204	.	T	C	G	NA	PASS			c.936+101T>C	intron		8	30898	0	0.0002589	0	8716	0	0	302	0	0	1620	0	4	3488	0	3	14960	0	0	836	0	1	976	0	0	0	0
1	156105249	.	G	T	G	NA	PASS			c.936+146G>T	intron		1	30932	0	3.23e-05	0	8724	0	0	302	0	1	1618	0	0	3492	0	0	14980	0	0	838	0	0	978	0	0	0	0
1	156105251	rs372522811	C	T	G	NA	PASS			c.936+148C>T	intron		1	30924	0	3.23e-05	1	8714	0	0	302	0	0	1618	0	0	3492	0	0	14980	0	0	838	0	0	980	0	0	0	0
1	156105264	.	G	A	G	NA	PASS			c.936+161G>A	intron		1	30942	0	3.23e-05	0	8726	0	0	302	0	0	1620	0	0	3492	0	1	14984	0	0	838	0	0	980	0	0	0	0
1	156105466	.	C	A	G	NA	PASS			c.937-226C>A	intron		10	30950	0	0.0003231	0	8724	0	0	302	0	10	1620	0	0	3494	0	0	14992	0	0	838	0	0	980	0	0	0	0
1	156105471	.	C	T	G	NA	PASS			c.937-221C>T	intron		2	30956	0	6.46e-05	0	8726	0	0	302	0	0	1622	0	0	3494	0	1	14992	0	0	838	0	1	982	0	0	0	0
1	156105487	.	G	A	G	NA	PASS			c.937-205G>A	intron		1	30952	0	3.23e-05	0	8722	0	0	302	0	0	1622	0	0	3494	0	1	14992	0	0	838	0	0	982	0	0	0	0
1	156105489	.	C	T	G	NA	PASS			c.937-203C>T	intron		4	30946	0	0.0001293	0	8720	0	0	302	0	4	1622	0	0	3494	0	0	14988	0	0	838	0	0	982	0	0	0	0
1	156105524	.	A	G	G	NA	PASS			n.1A>G	non coding transcript exon		1	30956	0	3.23e-05	1	8728	0	0	302	0	0	1622	0	0	3490	0	0	14994	0	0	838	0	0	982	0	0	0	0
1	156105538	.	T	C	G	NA	PASS			n.15T>C	non coding transcript exon		1	30924	0	3.23e-05	1	8720	0	0	302	0	0	1622	0	0	3488	0	0	14976	0	0	838	0	0	978	0	0	0	0
1	156105559	.	A	T	G	NA	PASS			n.36A>T	non coding transcript exon		1	30932	0	3.23e-05	0	8712	0	0	302	0	0	1622	0	0	3492	0	1	14986	0	0	838	0	0	980	0	0	0	0
1	156105608	.	G	C	G	NA	PASS			n.85G>C	non coding transcript exon		1	30918	0	3.23e-05	0	8714	0	0	302	0	0	1618	0	0	3492	0	1	14974	0	0	838	0	0	980	0	0	0	0
1	156105609	rs646840	G	T	G	NA	PASS			n.86G>T	non coding transcript exon		5346	30830	918	0.1734	3845	8678	860	31	302	1	32	1614	0	239	3492	12	1056	14930	39	61	836	3	82	978	3	0	0	0
1	156105613	.	C	T	G	NA	PASS			n.90C>T	non coding transcript exon		1	30920	0	3.23e-05	1	8720	0	0	302	0	0	1614	0	0	3492	0	0	14974	0	0	838	0	0	980	0	0	0	0
1	156105629	.	C	T	G	NA	PASS			n.106C>T	non coding transcript exon		1	30930	0	3.23e-05	1	8722	0	0	302	0	0	1620	0	0	3490	0	0	14976	0	0	838	0	0	982	0	0	0	0
1	156105646	rs180926699	A	G	E G	PASS	PASS	n.282-6A>G‰ÛÊ		n.282-6A>G	splice region		242	260482	0	0.000929	3	22452	0	0	9796	0	0	18332	0	22	22534	0	202	117618	0	9	33582	0	6	6182	0	0	29986	0
1	156105646	rs180926699	A	T	E	PASS	NA	n.282-6A>T‰ÛÊ		n.282-6A>T	splice region		2	229576	0	8.71e-06	1	13748	0	0	9494	0	0	16710	0	0	19042	0	1	102652	0	0	32744	0	0	5200	0	0	29986	0
1	156105651	rs775312747	G	A	E G	PASS	PASS	n.282-1G>A‰ÛÊ		n.282-1G>A	splice acceptor	LC LoF	2	263486	0	7.59e-06	0	22632	0	0	9856	0	1	18470	0	0	23072	0	0	119164	0	1	33826	0	0	6214	0	0	30252	0
1	156105658	rs763958657	T	A	E	PASS	NA			n.288T>A	non coding transcript exon		1	236436	0	4.23e-06	0	14198	0	0	9644	0	0	17006	0	0	20390	0	1	106188	0	0	33212	0	0	5312	0	0	30486	0
1	156105666	rs758467769	C	T	E	PASS	NA			n.296C>T	non coding transcript exon		1	239102	0	4.18e-06	0	14354	0	0	9676	0	0	17104	0	0	20998	0	1	107616	0	0	33384	0	0	5356	0	0	30614	0
1	156105668	rs766680109	C	T	E	PASS	NA			n.298C>T	non coding transcript exon		4	239622	0	1.67e-05	3	14408	0	0	9692	0	0	17144	0	0	21168	0	0	107782	0	0	33406	0	0	5372	0	1	30650	0
1	156105677	.	C	T	E	PASS	NA			n.307C>T	non coding transcript exon		3	241232	0	1.24e-05	0	14504	0	0	9712	0	0	17162	0	0	21580	0	0	108676	0	3	33478	0	0	5408	0	0	30712	0
1	156105681	rs267607645	C	A	E	PASS	NA			n.311C>A	non coding transcript exon		1	241540	0	4.14e-06	0	14536	0	0	9716	0	0	17162	0	0	21618	0	1	108928	0	0	33480	0	0	5404	0	0	30696	0
1	156105681	rs267607645	C	T	E	PASS	NA			n.311C>T	non coding transcript exon		1	241540	0	4.14e-06	0	14536	0	0	9716	0	0	17162	0	0	21618	0	1	108928	0	0	33480	0	0	5404	0	0	30696	0
1	156105683	.	C	T	E	PASS	NA			n.313C>T	non coding transcript exon		6	242006	0	2.48e-05	0	14584	0	0	9720	0	0	17176	0	0	21766	0	0	109122	0	6	33508	0	0	5402	0	0	30728	0
1	156105684	rs751707982	C	A	E	PASS	NA	c.937-8C>A		c.937-8C>A	splice region		4	242162	0	1.65e-05	0	14588	0	0	9718	0	3	17168	0	0	21790	0	1	109218	0	0	33524	0	0	5414	0	0	30742	0
1	156105684	rs751707982	C	G	E	PASS	NA	c.937-8C>G		c.937-8C>G	splice region		4	242162	0	1.65e-05	0	14588	0	0	9718	0	3	17168	0	0	21790	0	1	109218	0	0	33524	0	0	5414	0	0	30742	0
1	156105685	rs267607681	C	A	E	PASS	NA	c.937-7C>A		c.937-7C>A	splice region		1	242358	0	4.13e-06	0	14602	0	0	9724	0	0	17176	0	0	21836	0	0	109334	0	1	33532	0	0	5418	0	0	30736	0
1	156105685	rs267607681	C	G	E G	PASS	PASS	c.937-7C>G		c.937-7C>G	splice region		11	273306	0	4.03e-05	0	23326	0	0	10026	0	0	18798	0	0	25328	0	6	124324	0	4	34370	0	1	6398	0	0	30736	0
1	156105685	rs267607681	C	T	E	PASS	NA	c.937-7C>T		c.937-7C>T	splice region		1	242358	0	4.13e-06	0	14602	0	0	9724	0	0	17176	0	0	21836	0	0	109334	0	0	33532	0	0	5418	0	1	30736	0
1	156105686	rs759083379	C	G	E	PASS	NA	c.937-6C>G		c.937-6C>G	splice region		1	242424	0	4.13e-06	0	14610	0	0	9726	0	0	17188	0	0	21840	0	0	109374	0	1	33528	0	0	5416	0	0	30742	0
1	156105686	rs759083379	C	T	E	PASS	NA	c.937-6C>T		c.937-6C>T	splice region		3	242424	0	1.24e-05	0	14610	0	0	9726	0	0	17188	0	0	21840	0	0	109374	0	3	33528	0	0	5416	0	0	30742	0
1	156105689	rs756694090	C	T	E	PASS	NA	c.937-3C>T		c.937-3C>T	splice region		1	242694	0	4.12e-06	0	14640	0	0	9738	0	0	17194	0	0	21922	0	0	109488	0	0	33538	0	0	5424	0	1	30750	0
1	156105692	.	C	T	E	PASS	NA	c.937C>T	p.Leu313Leu	c.937C>T	splice region		1	243090	0	4.11e-06	0	14714	0	0	9738	0	1	17198	0	0	21980	0	0	109738	0	0	33542	0	0	5430	0	0	30750	0
1	156105703	rs778421025	G	A	E	PASS	NA	p.Lys316Lys	p.Lys316Lys	c.948G>A	synonymous		39	244088	0	0.0001598	0	14854	0	0	9780	0	0	17196	0	0	22114	0	0	110358	0	38	33562	0	1	5456	0	0	30768	0
1	156105704	rs56816490	G	A	G	NA	PASS	p.Glu317Lys	p.Glu317Lys	c.949G>A	missense		1	30946	0	3.23e-05	0	8724	0	0	300	0	0	1622	0	0	3492	0	1	14994	0	0	836	0	0	978	0	0	0	0
1	156105707	rs267607574	G	A	E G	PASS	PASS	p.Ala318Thr	p.Ala318Thr	c.952G>A	missense		5	275256	0	1.82e-05	0	23636	0	0	10088	0	0	18822	0	0	25620	0	5	125494	0	0	34396	0	0	6432	0	0	30768	0
1	156105708	.	C	T	E	PASS	NA	p.Ala318Val	p.Ala318Val	c.953C>T	missense		2	244392	0	8.18e-06	0	14916	0	0	9794	0	1	17200	0	0	22146	0	1	110554	0	0	33556	0	0	5458	0	0	30768	0
1	156105709	rs397517914	G	A	E	PASS	NA	p.Ala318Ala	p.Ala318Ala	c.954G>A	synonymous		3	244674	0	1.23e-05	0	14982	0	0	9796	0	0	17204	0	0	22156	0	3	110744	0	0	33556	0	0	5464	0	0	30772	0
1	156105712	rs770547079	G	A	E	PASS	NA	p.Lys319Lys	p.Lys319Lys	c.957G>A	synonymous		2	244900	0	8.17e-06	0	15026	0	0	9802	0	0	17210	0	0	22180	0	0	110886	0	0	33562	0	0	5460	0	2	30774	0
1	156105716	rs267607554	C	T	G	NA	PASS	p.Arg321Ter	p.Arg321Ter	c.961C>T	stop gained		1	30936	0	3.23e-05	0	8724	0	0	302	0	0	1618	0	0	3490	0	0	14986	0	1	838	0	0	978	0	0	0	0
1	156105721	.	C	T	G	NA	PASS	p.Asp322Asp	p.Asp322Asp	c.966C>T	synonymous		3	30942	0	9.7e-05	0	8730	0	0	302	0	0	1620	0	0	3492	0	3	14980	0	0	838	0	0	980	0	0	0	0
1	156105731	rs56851164	T	A	E G	PASS	PASS	p.Ser326Thr	p.Ser326Thr	c.976T>A	missense		16	276344	0	5.79e-05	1	23848	0	0	10120	0	0	18842	0	0	25746	0	15	126146	0	0	34404	0	0	6456	0	0	30782	0
1	156105732	rs745540806	C	T	E	PASS	NA	p.Ser326Leu	p.Ser326Leu	c.977C>T	missense		3	245400	0	1.22e-05	0	15114	0	0	9816	0	0	17218	0	0	22250	0	1	111180	0	1	33566	0	0	5474	0	1	30782	0
1	156105734	rs771703754	C	T	E	PASS	NA	p.Leu327Leu	p.Leu327Leu	c.979C>T	synonymous		1	245398	0	4.08e-06	0	15116	0	0	9812	0	1	17220	0	0	22248	0	0	111184	0	0	33566	0	0	5472	0	0	30780	0
1	156105740	rs775159300	C	A	E	PASS	NA	p.Arg329Ser	p.Arg329Ser	c.985C>A	missense		6	245402	0	2.45e-05	0	15128	0	0	9814	0	0	17220	0	0	22262	0	0	111160	0	0	33568	0	0	5470	0	6	30780	0
1	156105740	rs775159300	C	G	E	PASS	NA	p.Arg329Gly	p.Arg329Gly	c.985C>G	missense		1	245402	0	4.08e-06	0	15128	0	0	9814	0	0	17220	0	0	22262	0	1	111160	0	0	33568	0	0	5470	0	0	30780	0
1	156105740	rs775159300	C	T	E	PASS	NA	p.Arg329Cys	p.Arg329Cys	c.985C>T	missense		1	245402	0	4.08e-06	0	15128	0	0	9814	0	0	17220	0	0	22262	0	0	111160	0	1	33568	0	0	5470	0	0	30780	0
1	156105741	rs397517913	G	A	E	PASS	NA	p.Arg329His	p.Arg329His	c.986G>A	missense		5	245428	0	2.04e-05	0	15126	0	0	9812	0	0	17222	0	1	22266	0	4	111184	0	0	33570	0	0	5468	0	0	30780	0
1	156105745	rs140800215	G	A	E G	PASS	PASS	p.Glu330Glu	p.Glu330Glu	c.990G>A	synonymous		7	276434	0	2.53e-05	7	23858	0	0	10126	0	0	18846	0	0	25760	0	0	126200	0	0	34408	0	0	6454	0	0	30782	0
1	156105746	.	C	T	E	PASS	NA	p.Arg331Trp	p.Arg331Trp	c.991C>T	missense		3	245424	0	1.22e-05	0	15134	0	0	9826	0	1	17222	0	1	22236	0	0	111182	0	0	33570	0	0	5474	0	1	30780	0
1	156105747	rs59301204	G	A	E	PASS	NA	p.Arg331Gln	p.Arg331Gln	c.992G>A	missense		3	245554	0	1.22e-05	0	15170	0	0	9822	0	0	17230	0	0	22260	0	2	111248	0	0	33572	0	0	5474	0	1	30778	0
1	156105752	.	A	G	E	PASS	NA	p.Thr333Ala	p.Thr333Ala	c.997A>G	missense		2	244882	0	8.17e-06	0	15032	0	0	9794	0	0	17214	0	0	22148	0	2	110890	0	0	33570	0	0	5454	0	0	30780	0
1	156105756	rs370656306	G	A	E G	PASS	PASS	p.Ser334Asn	p.Ser334Asn	c.1001G>A	missense		6	276484	0	2.17e-05	0	23838	0	0	10122	0	0	18856	0	0	25772	0	5	126250	0	1	34412	0	0	6452	0	0	30782	0
1	156105758	rs386134243	C	A	E	PASS	NA	p.Arg335Arg	p.Arg335Arg	c.1003C>A	synonymous		1	245602	0	4.07e-06	0	15124	0	0	9824	0	0	17234	0	0	22280	0	1	111312	0	0	33572	0	0	5474	0	0	30782	0
1	156105759	rs138592977	G	A	E G	PASS	PASS	p.Arg335Gln	p.Arg335Gln	c.1004G>A	missense		19	276432	0	6.87e-05	1	23818	0	0	10118	0	2	18856	0	3	25766	0	9	126230	0	1	34410	0	1	6452	0	2	30782	0
1	156105762	rs58105277	G	A	E	PASS	NA	p.Arg336Gln	p.Arg336Gln	c.1007G>A	missense		7	245702	0	2.85e-05	0	15146	0	0	9824	0	0	17238	0	0	22278	0	1	111382	0	4	33576	0	0	5476	0	2	30782	0
1	156105764	.	C	T	E	PASS	NA	p.Leu337Leu	p.Leu337Leu	c.1009C>T	synonymous		1	245782	0	4.07e-06	0	15168	0	0	9834	0	1	17240	0	0	22286	0	0	111418	0	0	33576	0	0	5478	0	0	30782	0
1	156105766	rs753179748	G	C	E	PASS	NA	p.Leu337Leu	p.Leu337Leu	c.1011G>C	synonymous		1	245814	0	4.07e-06	0	15180	0	0	9836	0	0	17240	0	0	22288	0	1	111436	0	0	33576	0	0	5476	0	0	30782	0
1	156105771	rs756538414	C	A	E	PASS	NA	p.Ala339Glu	p.Ala339Glu	c.1016C>A	missense		2	245852	0	8.14e-06	0	15194	0	0	9836	0	0	17240	0	0	22272	0	2	111474	0	0	33576	0	0	5478	0	0	30782	0
1	156105772	rs17847242	G	A	E G	PASS	PASS	p.Ala339Ala	p.Ala339Ala	c.1017G>A	synonymous		181	276866	0	0.0006537	1	23944	0	0	10142	0	152	18862	0	0	25780	0	16	126482	0	0	34416	0	0	6458	0	12	30782	0
1	156105781	.	G	A	E	PASS	NA	p.Glu342Glu	p.Glu342Glu	c.1026G>A	synonymous		1	246034	0	4.06e-06	0	15254	0	0	9842	0	0	17242	0	0	22288	0	0	111560	0	0	33582	0	1	5484	0	0	30782	0
1	156105782	rs749784223	C	A	E	PASS	NA	p.Arg343Arg	p.Arg343Arg	c.1027C>A	synonymous		2	246014	0	8.13e-06	0	15260	0	0	9842	0	2	17240	0	0	22282	0	0	111544	0	0	33582	0	0	5484	0	0	30780	0
1	156105782	rs749784223	C	T	E	PASS	NA	p.Arg343Trp	p.Arg343Trp	c.1027C>T	missense		1	246014	0	4.07e-06	0	15260	0	0	9842	0	0	17240	0	0	22282	0	1	111544	0	0	33582	0	0	5484	0	0	30780	0
1	156105783	rs61177390	G	A	E G	PASS	PASS	p.Arg343Gln	p.Arg343Gln	c.1028G>A	missense		10	277022	0	3.61e-05	0	23992	0	0	10146	0	0	18862	0	1	25780	0	8	126576	0	0	34420	0	0	6466	0	1	30780	0
1	156105801	rs58789393	G	A	E	PASS	NA	p.Arg349Gln	p.Arg349Gln	c.1046G>A	missense		1	246150	0	4.06e-06	0	15284	0	0	9848	0	0	17244	0	0	22300	0	1	111632	0	0	33580	0	0	5482	0	0	30780	0
1	156105802	rs147015659	G	A	E G	PASS	PASS	p.Arg349Arg	p.Arg349Arg	c.1047G>A	synonymous		5	277114	0	1.8e-05	3	24020	0	0	10150	0	0	18864	0	0	25788	0	0	126626	0	2	34420	0	0	6464	0	0	30782	0
1	156105803	rs267607610	G	A	E	PASS	NA	p.Ala350Thr	p.Ala350Thr	c.1048G>A	missense		1	246164	0	4.06e-06	0	15288	0	0	9848	0	0	17244	0	0	22300	0	0	111638	0	0	33582	0	0	5482	0	1	30782	0
1	156105806	rs771623461	A	C	E	PASS	NA	p.Arg351Arg	p.Arg351Arg	c.1051A>C	synonymous		34	246162	0	0.0001381	0	15284	0	0	9848	0	0	17244	0	0	22300	0	0	111640	0	34	33582	0	0	5482	0	0	30782	0
1	156105807	rs779749639	G	A	E	PASS	NA	p.Arg351Lys	p.Arg351Lys	c.1052G>A	missense		2	246172	0	8.12e-06	0	15288	0	0	9848	0	2	17244	0	0	22300	0	0	111646	0	0	33582	0	0	5482	0	0	30782	0
1	156105812	rs267607623	C	T	E	PASS	NA	p.Gln353Ter	p.Gln353Ter	c.1057C>T	stop gained		1	246170	0	4.06e-06	0	15288	0	0	9848	0	0	17244	0	0	22298	0	0	111646	0	1	33582	0	0	5482	0	0	30782	0
1	156105817	.	G	A	E	PASS	NA	p.Gln354Gln	p.Gln354Gln	c.1062G>A	synonymous		1	246184	0	4.06e-06	0	15292	0	0	9848	0	0	17246	0	0	22298	0	0	111654	0	1	33582	0	0	5482	0	0	30782	0
1	156105818	rs267607617	C	G	E	PASS	NA	p.Gln355Glu	p.Gln355Glu	c.1063C>G	missense		1	246182	0	4.06e-06	0	15292	0	0	9846	0	0	17246	0	0	22298	0	1	111652	0	0	33582	0	0	5484	0	0	30782	0
1	156105826	rs376875762	C	T	E	PASS	NA	p.Asp357Asp	p.Asp357Asp	c.1071C>T	synonymous		13	246196	0	5.28e-05	1	15294	0	0	9848	0	3	17246	0	0	22300	0	5	111658	0	3	33582	0	1	5486	0	0	30782	0
1	156105847	rs776589077	C	T	E	PASS	NA	p.Asp364Asp	p.Asp364Asp	c.1092C>T	synonymous		2	246200	0	8.12e-06	0	15292	0	0	9846	0	0	17246	0	0	22300	0	1	111668	0	0	33582	0	0	5484	0	1	30782	0
1	156105853	rs57901307	G	A	E	PASS	NA	p.Lys366Lys	p.Lys366Lys	c.1098G>A	synonymous		1	246186	0	4.06e-06	0	15286	0	0	9844	0	0	17248	0	0	22300	0	1	111660	0	0	33582	0	0	5484	0	0	30782	0
1	156105864	rs397517887	A	G	E	PASS	NA	p.Asp370Gly	p.Asp370Gly	c.1109A>G	missense		1	246146	0	4.06e-06	0	15276	0	0	9842	0	0	17246	0	0	22300	0	0	111632	0	1	33582	0	0	5486	0	0	30782	0
1	156105866	.	A	G	E	PASS	NA	p.Met371Val	p.Met371Val	c.1111A>G	missense		1	246142	0	4.06e-06	0	15274	0	0	9842	0	0	17248	0	0	22300	0	1	111632	0	0	33582	0	0	5482	0	0	30782	0
1	156105874	.	C	T	E	PASS	NA	p.Ile373Ile	p.Ile373Ile	c.1119C>T	synonymous		1	246062	0	4.06e-06	0	15264	0	0	9838	0	0	17246	0	0	22300	0	0	111570	0	1	33582	0	0	5480	0	0	30782	0
1	156105877	rs143715750	C	G	E G	PASS	PASS	p.His374Gln	p.His374Gln	c.1122C>G	missense		3	276978	0	1.08e-05	0	23988	0	0	10136	0	0	18866	0	0	25790	0	3	126534	0	0	34420	0	0	6462	0	0	30782	0
1	156105877	rs143715750	C	T	E	PASS	NA	p.His374His	p.His374His	c.1122C>T	synonymous		18	246036	0	7.32e-05	2	15262	0	0	9836	0	0	17246	0	0	22298	0	1	111550	0	0	33582	0	0	5480	0	15	30782	0
1	156105883	.	C	T	E	PASS	NA	p.Tyr376Tyr	p.Tyr376Tyr	c.1128C>T	synonymous		2	246070	0	8.13e-06	0	15272	0	0	9842	0	0	17246	0	0	22298	0	0	111568	0	0	33582	0	0	5480	0	2	30782	0
1	156105892	.	C	T	G	NA	PASS	p.Leu379Leu	p.Leu379Leu	c.1137C>T	synonymous		1	30946	0	3.23e-05	0	8726	0	0	300	0	0	1616	0	0	3492	0	1	14992	0	0	838	0	0	982	0	0	0	0
1	156105893	.	T	C	E G	PASS	PASS	p.Leu380Leu	p.Leu380Leu	c.1138T>C	synonymous		2	276876	0	7.22e-06	0	23954	0	0	10134	0	0	18862	0	0	25788	0	2	126482	0	0	34420	0	0	6454	0	0	30782	0
1	156105900	.	G	A	E	PASS	NA	p.Gly382Asp	p.Gly382Asp	c.1145G>A	missense		1	245868	0	4.07e-06	0	15230	0	0	9834	0	0	17242	0	0	22290	0	1	111440	0	0	33576	0	0	5474	0	0	30782	0
1	156105903	.	A	G	E	PASS	NA	p.Glu383Gly	p.Glu383Gly	c.1148A>G	missense		1	245874	0	4.07e-06	0	15236	0	0	9832	0	0	17242	0	0	22292	0	1	111440	0	0	33578	0	0	5472	0	0	30782	0
1	156105904	rs267607603	G	A	E G	PASS	PASS	p.Glu383Glu	p.Glu383Glu	c.1149G>A	synonymous		53	276842	0	0.0001914	0	23970	0	0	10134	0	47	18864	0	0	25784	0	0	126440	0	1	34414	0	3	6454	0	2	30782	0
1	156105910	.	G	A	G	NA	PASS	c.1155G>A	p.Glu385Glu	c.1155G>A	splice region		1	30948	0	3.23e-05	0	8722	0	0	302	0	0	1622	0	0	3492	0	1	14990	0	0	838	0	0	982	0	0	0	0
1	156105915	rs759657247	G	A	E	PASS	NA	c.1157+3G>A		c.1157+3G>A	splice region		7	245726	0	2.85e-05	0	15230	0	0	9832	0	0	17238	0	0	22276	0	0	111326	0	0	33578	0	0	5470	0	7	30776	0
1	156105918	rs374768416	C	G	E	PASS	NA	c.1157+6C>G		c.1157+6C>G	splice region		2	245670	0	8.14e-06	0	15230	0	0	9826	0	0	17236	0	0	22274	0	2	111282	0	0	33574	0	0	5470	0	0	30778	0
1	156105919	rs772561573	TG	T	E	PASS	NA	c.1157+11delG		c.1157+11delG	splice region		1	245648	0	4.07e-06	0	15234	0	0	9828	0	0	17236	0	1	22278	0	0	111252	0	0	33572	0	0	5470	0	0	30778	0
1	156105924	rs767690389	A	G	E	PASS	NA			c.1157+12A>G	intron		1	245586	0	4.07e-06	0	15230	0	0	9824	0	0	17234	0	0	22268	0	1	111222	0	0	33566	0	0	5470	0	0	30772	0
1	156105925	rs752948856	G	A	E	PASS	NA			c.1157+13G>A	intron		1	245548	0	4.07e-06	0	15214	0	0	9824	0	0	17232	0	0	22270	0	1	111200	0	0	33566	0	0	5470	0	0	30772	0
1	156105927	rs761166147	C	T	E	PASS	NA			c.1157+15C>T	intron		4	245438	0	1.63e-05	0	15216	0	0	9824	0	0	17232	0	0	22246	0	1	111122	0	3	33562	0	0	5472	0	0	30764	0
1	156105928	rs534807	G	A	E G	PASS	PASS			c.1157+16G>A	intron		29807	276196	3304	0.1079	10845	23884	2456	1304	10120	82	363	18844	3	1462	25722	43	8967	126010	321	2224	34392	80	588	6450	32	4054	30774	287
1	156105930	rs372021174	C	T	E	PASS	NA			c.1157+18C>T	intron		9	245318	0	3.67e-05	1	15200	0	0	9812	0	0	17230	0	0	22212	0	5	111074	0	0	33558	0	1	5468	0	2	30764	0
1	156105931	rs757715731	G	A	E G	PASS	PASS			c.1157+19G>A	intron		5	276250	0	1.81e-05	1	23922	0	0	10118	0	0	18850	0	2	25706	0	2	126044	0	0	34392	0	0	6442	0	0	30776	0
1	156105934	.	G	A	E	PASS	NA			c.1157+22G>A	intron		1	245396	0	4.08e-06	0	15232	0	0	9818	0	1	17236	0	0	22218	0	0	111100	0	0	33550	0	0	5472	0	0	30770	0
1	156105940	rs779407084	C	A	E	PASS	NA			c.1157+28C>A	intron		1	245088	0	4.08e-06	0	15204	0	0	9808	0	1	17230	0	0	22152	0	0	110932	0	0	33532	0	0	5466	0	0	30764	0
1	156105940	rs779407084	C	CT	E	PASS	NA			c.1157+29dupT	intron		1	245088	0	4.08e-06	0	15204	0	0	9808	0	0	17230	0	0	22152	0	1	110932	0	0	33532	0	0	5466	0	0	30764	0
1	156105941	rs780438960	TGGCAGTG	T	E	PASS	NA			c.1157+30_1157+36delGGCAGTG	intron		3	245156	0	1.22e-05	0	15204	0	0	9814	0	3	17232	0	0	22170	0	0	110964	0	0	33534	0	0	5464	0	0	30774	0
1	156105944	rs749963652	C	T	E	PASS	NA			c.1157+32C>T	intron		1	245050	0	4.08e-06	0	15202	0	0	9808	0	0	17232	0	0	22128	0	1	110916	0	0	33524	0	0	5468	0	0	30772	0
1	156105950	rs747327415	C	CTA	E	PASS	NA			c.1157+38_1157+39insTA	intron		3	244854	0	1.23e-05	0	15186	0	0	9804	0	3	17220	0	0	22078	0	0	110788	0	0	33542	0	0	5466	0	0	30770	0
1	156105951	rs202203292	C	G	E	PASS	NA			c.1157+39C>G	intron		3	244780	0	1.23e-05	0	15162	0	0	9802	0	3	17222	0	0	22068	0	0	110750	0	0	33540	0	0	5468	0	0	30768	0
1	156105956	rs779730214	G	A	E	PASS	NA			c.1157+44G>A	intron		2	244536	0	8.18e-06	0	15154	0	0	9790	0	0	17220	0	0	21976	0	0	110648	0	0	33520	0	0	5460	0	2	30768	0
1	156105958	rs375064807	C	T	E G	PASS	PASS			c.1157+46C>T	intron		7	275426	0	2.54e-05	1	23846	0	0	10098	0	0	18826	0	0	25472	0	3	125614	0	2	34368	0	1	6436	0	0	30766	0
1	156105959	rs556221578	G	A	E	PASS	NA			c.1158-46G>A	intron		7	244402	0	2.86e-05	1	15142	0	0	9792	0	0	17210	0	0	21950	0	0	110554	0	5	33526	0	0	5458	0	1	30770	0
1	156105959	rs556221578	G	C	E	PASS	NA			c.1158-46G>C	intron		1	244402	0	4.09e-06	0	15142	0	0	9792	0	0	17210	0	0	21950	0	1	110554	0	0	33526	0	0	5458	0	0	30770	0
1	156105960	rs747873576	G	A	E	PASS	NA			c.1158-45G>A	intron		1	244370	0	4.09e-06	0	15146	0	0	9794	0	0	17206	0	0	21952	0	1	110542	0	0	33516	0	0	5456	0	0	30758	0
1	156105961	rs141879453	C	T	E G	PASS	PASS			c.1158-44C>T	intron		2944	275430	43	0.01069	9	23872	0	226	10100	3	0	18836	0	1382	25446	33	1081	125614	5	106	34360	0	93	6442	2	47	30760	0
1	156105962	rs16837198	A	G	E G	PASS	PASS			c.1158-43A>G	intron		1938	275528	63	0.007034	1745	23864	63	0	10102	0	0	18832	0	0	25480	0	41	125662	0	115	34374	0	17	6442	0	20	30772	0
1	156105963	rs759588071	A	G	E G	PASS	PASS			c.1158-42A>G	intron		3	275318	0	1.09e-05	0	23854	0	0	10102	0	0	18832	0	0	25392	0	2	125562	0	1	34368	0	0	6440	0	0	30768	0
1	156105967	rs267607686	G	A	E G	PASS	PASS			c.1158-38G>A	intron		8	275128	0	2.91e-05	0	23848	0	0	10102	0	0	18828	0	0	25274	0	8	125512	0	0	34358	0	0	6442	0	0	30764	0
1	156105969	rs376579210	C	T	E	PASS	NA			c.1158-36C>T	intron		1	244242	0	4.09e-06	1	15138	0	0	9794	0	0	17210	0	0	21776	0	0	110574	0	0	33526	0	0	5462	0	0	30762	0
1	156105974	.	C	T	E	PASS	NA			c.1158-31C>T	intron		1	244136	0	4.1e-06	0	15120	0	0	9798	0	0	17210	0	0	21690	0	1	110542	0	0	33540	0	0	5466	0	0	30770	0
1	156105979	rs764350443	C	T	E G	PASS	PASS			c.1158-26C>T	intron		3	274882	0	1.09e-05	0	23822	0	0	10102	0	0	18830	0	0	25066	0	0	125488	0	0	34362	0	1	6442	0	2	30770	0
1	156105980	rs754257036	C	T	E	PASS	NA			c.1158-25C>T	intron		1	243966	0	4.1e-06	0	15116	0	0	9796	0	0	17206	0	0	21570	0	1	110502	0	0	33538	0	0	5460	0	0	30778	0
1	156105986	.	T	G	E	PASS	NA			c.1158-19T>G	intron		2	244010	0	8.2e-06	0	15148	0	0	9804	0	0	17204	0	0	21518	0	0	110562	0	2	33538	0	0	5460	0	0	30776	0
1	156105988	.	G	T	E	PASS	NA			c.1158-17G>T	intron		1	243938	0	4.1e-06	0	15146	0	0	9798	0	1	17208	0	0	21450	0	0	110552	0	0	33546	0	0	5460	0	0	30778	0
1	156105992	.	TC	T	E	PASS	NA			c.1158-10delC	intron		1	243904	0	4.1e-06	0	15160	0	0	9808	0	0	17210	0	0	21376	0	1	110576	0	0	33544	0	0	5454	0	0	30776	0
1	156105993	rs372934817	C	G	E G	PASS	PASS			c.1158-12C>G	intron		7	274890	0	2.55e-05	1	23880	0	0	10108	0	0	18828	0	0	24852	0	6	125620	0	0	34384	0	0	6442	0	0	30776	0
1	156106000	.	C	G	E	PASS	NA	c.1158-5C>G		c.1158-5C>G	splice region		1	243762	0	4.1e-06	0	15120	0	0	9812	0	0	17206	0	0	21184	0	1	110660	0	0	33546	0	0	5456	0	0	30778	0
1	156106010	rs267607576	G	A	E	PASS	NA	p.Arg388His	p.Arg388His	c.1163G>A	missense		3	243446	0	1.23e-05	0	15128	0	0	9816	0	0	17200	0	0	20878	0	1	110640	0	0	33550	0	0	5456	0	2	30778	0
1	156106014	rs750919582	G	A	E	PASS	NA	p.Leu389Leu	p.Leu389Leu	c.1167G>A	synonymous		2	243688	0	8.21e-06	0	15136	0	0	9818	0	2	17200	0	0	20968	0	0	110780	0	0	33554	0	0	5458	0	0	30774	0
1	156106018	.	C	G	G	NA	PASS	p.Pro391Ala	p.Pro391Ala	c.1171C>G	missense		2	30950	0	6.46e-05	2	8722	0	0	302	0	0	1622	0	0	3494	0	0	14992	0	0	836	0	0	982	0	0	0	0
1	156106028	rs757887400	C	T	E	PASS	NA	p.Thr394Ile	p.Thr394Ile	c.1181C>T	missense		1	243694	0	4.1e-06	0	15160	0	0	9818	0	0	17210	0	0	20792	0	0	110926	0	1	33554	0	0	5460	0	0	30774	0
1	156106031	rs267607561	C	T	E G	PASS	PASS	p.Ser395Leu	p.Ser395Leu	c.1184C>T	missense		4	274562	0	1.46e-05	0	23874	0	0	10122	0	0	18840	0	1	24232	0	2	125886	0	0	34392	0	0	6440	0	1	30776	0
1	156106032	rs397517890	G	A	E G	PASS	PASS	p.Ser395Ser	p.Ser395Ser	c.1185G>A	synonymous		5	274474	0	1.82e-05	0	23880	0	0	10114	0	4	18836	0	0	24192	0	1	125850	0	0	34390	0	0	6436	0	0	30776	0
1	156106034	rs61693978	A	T	E G	PASS	PASS	p.Gln396Leu	p.Gln396Leu	c.1187A>T	missense		5	274646	0	1.82e-05	1	23900	0	0	10124	0	0	18836	0	1	24230	0	3	125948	0	0	34390	0	0	6442	0	0	30776	0
1	156106036	rs374726751	C	T	E G	PASS	PASS	p.Arg397Cys	p.Arg397Cys	c.1189C>T	missense		7	274546	0	2.55e-05	1	23902	0	0	10126	0	0	18834	0	0	24168	0	4	125912	0	0	34390	0	0	6438	0	2	30776	0
1	156106037	rs747952058	G	A	E G	PASS	PASS	p.Arg397His	p.Arg397His	c.1190G>A	missense		6	274510	0	2.19e-05	4	23906	0	0	10124	0	0	18832	0	1	24098	0	1	125956	0	0	34388	0	0	6434	0	0	30772	0
1	156106042	rs58672172	C	T	E	PASS	NA	p.Arg399Cys	p.Arg399Cys	c.1195C>T	missense		3	243874	0	1.23e-05	0	15212	0	0	9830	0	1	17218	0	0	20678	0	2	111138	0	0	33560	0	0	5462	0	0	30776	0
1	156106043	rs267607563	G	A	E	PASS	NA	p.Arg399His	p.Arg399His	c.1196G>A	missense		7	243900	0	2.87e-05	0	15222	0	0	9830	0	2	17220	0	0	20666	0	3	111168	0	1	33556	0	0	5462	0	1	30776	0
1	156106047	rs770727928	C	T	E	PASS	NA	p.Gly400Gly	p.Gly400Gly	c.1200C>T	synonymous		1	244094	0	4.1e-06	0	15236	0	0	9836	0	0	17218	0	0	20740	0	1	111262	0	0	33562	0	0	5462	0	0	30778	0
1	156106048	rs61094188	C	T	E G	PASS	PASS	p.Arg401Cys	p.Arg401Cys	c.1201C>T	missense		20	275060	0	7.27e-05	2	23966	0	0	10138	0	0	18838	0	0	24234	0	11	126264	0	6	34400	0	1	6442	0	0	30778	0
1	156106049	rs141490569	G	A	E G	PASS	PASS	p.Arg401His	p.Arg401His	c.1202G>A	missense		24	275110	0	8.72e-05	4	23972	0	0	10134	0	0	18842	0	1	24262	0	8	126274	0	10	34402	0	0	6446	0	1	30778	0
1	156106051	rs769064643	G	A	E	PASS	NA	p.Ala402Thr	p.Ala402Thr	c.1204G>A	missense		1	244282	0	4.09e-06	0	15260	0	0	9842	0	0	17226	0	0	20820	0	0	111326	0	0	33562	0	0	5468	0	1	30778	0
1	156106056	rs776975256	C	T	E	PASS	NA	p.Ser403Ser	p.Ser403Ser	c.1209C>T	synonymous		1	244560	0	4.09e-06	0	15260	0	0	9846	0	0	17232	0	0	20978	0	1	111432	0	0	33564	0	0	5468	0	0	30780	0
1	156106057	.	T	A	G	NA	PASS	p.Ser404Thr	p.Ser404Thr	c.1210T>A	missense		1	30936	0	3.23e-05	0	8720	0	0	302	0	0	1622	0	0	3492	0	1	14980	0	0	838	0	0	982	0	0	0	0
1	156106068	.	C	G	E	PASS	NA	p.Ser407Ser	p.Ser407Ser	c.1221C>G	synonymous		1	244864	0	4.08e-06	0	15276	0	0	9844	0	0	17232	0	0	21174	0	0	111516	0	0	33572	0	0	5470	0	1	30780	0
1	156106074	rs762130433	A	G	E	PASS	NA	p.Thr409Thr	p.Thr409Thr	c.1227A>G	synonymous		11	245034	0	4.49e-05	0	15278	0	0	9846	0	0	17240	0	0	21300	0	6	111550	0	1	33574	0	0	5466	0	4	30780	0
1	156106078	rs727504852	G	T	E G	PASS	PASS	p.Gly411Cys	p.Gly411Cys	c.1231G>T	missense		3	275974	0	1.09e-05	0	24006	0	0	10146	0	0	18862	0	0	24792	0	3	126528	0	0	34416	0	0	6444	0	0	30780	0
1	156106079	rs267607647	G	A	E	PASS	NA	p.Gly411Asp	p.Gly411Asp	c.1232G>A	missense		3	245042	0	1.22e-05	0	15278	0	0	9846	0	0	17240	0	0	21318	0	0	111536	0	0	33578	0	0	5466	0	3	30780	0
1	156106083	rs763537103	G	C	E G	PASS	PASS	p.Gly412Gly	p.Gly412Gly	c.1236G>C	synonymous		12	276052	0	4.35e-05	3	24004	0	0	10146	0	9	18862	0	0	24832	0	0	126560	0	0	34418	0	0	6450	0	0	30780	0
1	156106084	rs766811975	G	A	E	PASS	NA	p.Gly413Ser	p.Gly413Ser	c.1237G>A	missense		1	245102	0	4.08e-06	0	15274	0	0	9844	0	0	17240	0	0	21352	0	1	111566	0	0	33580	0	0	5466	0	0	30780	0
1	156106084	rs766811975	G	T	E	PASS	NA	p.Gly413Cys	p.Gly413Cys	c.1237G>T	missense		4	245102	0	1.63e-05	0	15274	0	0	9844	0	0	17240	0	0	21352	0	0	111566	0	4	33580	0	0	5466	0	0	30780	0
1	156106086	rs754472024	C	A	E	PASS	NA	p.Gly413Gly	p.Gly413Gly	c.1239C>A	synonymous		12	245130	0	4.9e-05	0	15278	0	0	9846	0	0	17242	0	0	21364	0	0	111576	0	0	33580	0	0	5466	0	12	30778	0
1	156106090	rs267607606	G	A	E G	PASS	PASS	p.Val415Ile	p.Val415Ile	c.1243G>A	missense		8	276180	0	2.9e-05	5	23998	0	0	10148	0	0	18860	0	0	24976	0	3	126552	0	0	34418	0	0	6448	0	0	30780	0
1	156106093	.	A	G	E	PASS	NA	p.Thr416Ala	p.Thr416Ala	c.1246A>G	missense		1	245392	0	4.08e-06	0	15280	0	0	9846	0	0	17242	0	0	21596	0	0	111602	0	0	33578	0	0	5468	0	1	30780	0
1	156106094	rs752367284	C	A	E	PASS	NA	p.Thr416Asn	p.Thr416Asn	c.1247C>A	missense		1	245394	0	4.08e-06	0	15280	0	0	9846	0	0	17242	0	0	21602	0	1	111596	0	0	33578	0	0	5470	0	0	30780	0
1	156106094	rs752367284	C	T	E	PASS	NA	p.Thr416Ile	p.Thr416Ile	c.1247C>T	missense		1	245394	0	4.08e-06	0	15280	0	0	9846	0	0	17242	0	0	21602	0	1	111596	0	0	33578	0	0	5470	0	0	30780	0
1	156106102	rs755686359	C	T	E G	PASS	PASS	p.Arg419Cys	p.Arg419Cys	c.1255C>T	missense		6	276478	0	2.17e-05	1	24000	0	0	10150	0	0	18866	0	0	25220	0	4	126596	0	0	34414	0	0	6452	0	1	30780	0
1	156106103	rs777648901	G	A	E G	PASS	PASS	p.Arg419His	p.Arg419His	c.1256G>A	missense		13	276450	0	4.7e-05	1	24002	0	0	10148	0	1	18866	0	0	25186	0	5	126598	0	5	34412	0	0	6458	0	1	30780	0
1	156106108	.	C	T	E	PASS	NA	p.Leu421Leu	p.Leu421Leu	c.1261C>T	synonymous		1	245682	0	4.07e-06	0	15274	0	0	9846	0	0	17244	0	0	21866	0	1	111616	0	0	33578	0	0	5478	0	0	30780	0
1	156106109	rs267607564	T	C	E G	PASS	PASS	p.Leu421Pro	p.Leu421Pro	c.1262T>C	missense		3	276614	0	1.09e-05	0	23996	0	0	10148	0	0	18866	0	0	25370	0	2	126578	0	0	34418	0	1	6458	0	0	30780	0
1	156106111	.	G	C	E	PASS	NA	p.Glu422Gln	p.Glu422Gln	c.1264G>C	missense		1	245684	0	4.07e-06	0	15274	0	1	9848	0	0	17242	0	0	21886	0	0	111596	0	0	33578	0	0	5480	0	0	30780	0
1	156106126	rs373584456	C	T	E G	PASS	PASS	p.Arg427Cys	p.Arg427Cys	c.1279C>T	missense		7	276682	0	2.53e-05	0	23998	0	0	10148	0	2	18862	0	0	25486	0	5	126536	0	0	34418	0	0	6454	0	0	30780	0
1	156106127	rs747139279	G	A	E G	RF|AC0	PASS	p.Arg427His	p.Arg427His	c.1280G>A	missense		1	30960	0	3.23e-05	0	8732	0	0	302	0	0	1618	0	0	3492	0	1	14996	0	0	838	0	0	982	0	0	0	0
1	156106128	.	C	T	E	PASS	NA	p.Arg427Arg	p.Arg427Arg	c.1281C>T	synonymous		1	245782	0	4.07e-06	0	15270	0	0	9844	0	0	17240	0	0	22034	0	1	111554	0	0	33580	0	0	5478	0	0	30782	0
1	156106131	rs368831495	C	G	E	PASS	NA	p.Ser428Arg	p.Ser428Arg	c.1284C>G	missense		2	245756	0	8.14e-06	0	15264	0	0	9848	0	0	17242	0	0	22032	0	2	111530	0	0	33580	0	0	5478	0	0	30782	0
1	156106135	.	T	C	E	PASS	NA	p.Phe430Leu	p.Phe430Leu	c.1288T>C	missense		1	245796	0	4.07e-06	0	15264	0	0	9844	0	1	17242	0	0	22074	0	0	111534	0	0	33580	0	0	5478	0	0	30780	0
1	156106135	.	T	G	E	PASS	NA	p.Phe430Val	p.Phe430Val	c.1288T>G	missense		1	245796	0	4.07e-06	1	15264	0	0	9844	0	0	17242	0	0	22074	0	0	111534	0	0	33580	0	0	5478	0	0	30780	0
1	156106146	rs61217436	C	T	E G	PASS	PASS	p.His433His	p.His433His	c.1299C>T	synonymous		33	276518	0	0.0001193	0	23960	0	0	10146	0	0	18864	0	11	25560	0	1	126366	0	0	34398	0	2	6448	0	19	30776	0
1	156106147	rs748433620	G	A	E	PASS	NA	p.Ala434Thr	p.Ala434Thr	c.1300G>A	missense		3	245256	0	1.22e-05	0	15192	0	0	9834	0	0	17232	0	0	22020	0	0	111196	0	2	33554	0	1	5460	0	0	30768	0
1	156106150	rs150840924	C	T	E	PASS	NA	p.Arg435Cys	p.Arg435Cys	c.1303C>T	missense		2	245276	0	8.15e-06	0	15196	0	0	9830	0	0	17230	0	0	22074	0	2	111156	0	0	33554	0	0	5466	0	0	30770	0
1	156106153	.	A	G	E	PASS	NA	p.Thr436Ala	p.Thr436Ala	c.1306A>G	missense		3	245072	0	1.22e-05	0	15140	0	0	9822	0	0	17232	0	0	22050	0	1	111048	0	0	33548	0	0	5460	0	2	30772	0
1	156106156	.	A	T	E	PASS	NA	p.Ser437Cys	p.Ser437Cys	c.1309A>T	missense		1	244938	0	4.08e-06	0	15126	0	0	9824	0	0	17230	0	0	22040	0	1	110946	0	0	33556	0	0	5452	0	0	30764	0
1	156106158	rs763224059	C	T	E G	PASS	PASS	p.Ser437Ser	p.Ser437Ser	c.1311C>T	synonymous		16	275562	0	5.81e-05	0	23840	0	0	10112	0	0	18840	0	0	25466	0	7	125752	0	9	34372	0	0	6424	0	0	30756	0
1	156106159	rs766932100	G	A	E	PASS	NA	p.Gly438Arg	p.Gly438Arg	c.1312G>A	missense		1	244662	0	4.09e-06	0	15132	0	0	9818	0	0	17216	0	0	21990	0	1	110772	0	0	33530	0	0	5444	0	0	30760	0
1	156106161	rs774817302	G	A	E G	PASS	PASS	p.Gly438Gly	p.Gly438Gly	c.1314G>A	synonymous		24	275378	0	8.72e-05	0	23854	0	0	10110	0	0	18828	0	0	25434	0	17	125622	0	5	34364	0	2	6418	0	0	30748	0
1	156106162	rs62636506	C	T	E G	PASS	PASS	p.Arg439Cys	p.Arg439Cys	c.1315C>T	missense		7	275204	0	2.54e-05	0	23830	0	0	10104	0	0	18824	0	1	25428	0	6	125524	0	0	34344	0	0	6418	0	0	30732	0
1	156106163	.	G	A	E G	PASS	PASS	p.Arg439His	p.Arg439His	c.1316G>A	missense		2	275100	0	7.27e-06	0	23826	0	0	10108	0	0	18814	0	0	25432	0	2	125448	0	0	34328	0	0	6422	0	0	30722	0
1	156106164	rs374804871	C	A	E G	PASS	PASS	p.Arg439Arg	p.Arg439Arg	c.1317C>A	synonymous		2	275080	0	7.27e-06	2	23820	0	0	10108	0	0	18810	0	0	25436	0	0	125444	0	0	34322	0	0	6416	0	0	30724	0
1	156106164	rs374804871	C	T	E	PASS	NA	p.Arg439Arg	p.Arg439Arg	c.1317C>T	synonymous		4	244112	0	1.64e-05	0	15084	0	1	9806	0	0	17188	0	0	21942	0	3	110448	0	0	33484	0	0	5436	0	0	30724	0
1	156106169	.	C	T	E G	RF|AC0	PASS	p.Ala441Val	p.Ala441Val	c.1322C>T	missense		1	30964	0	3.23e-05	0	8734	0	0	302	0	0	1622	0	0	3494	0	0	14994	0	0	838	0	1	980	0	0	0	0
1	156106170	rs140194535	C	A	E G	RF|AC0	PASS	p.Ala441Ala	p.Ala441Ala	c.1323C>A	synonymous		1	30962	0	3.23e-05	1	8734	0	0	302	0	0	1622	0	0	3490	0	0	14994	0	0	838	0	0	982	0	0	0	0
1	156106170	rs140194535	C	T	E	PASS	NA	p.Ala441Ala	p.Ala441Ala	c.1323C>T	synonymous		3	243290	0	1.23e-05	0	15058	0	0	9792	0	0	17102	0	0	21846	0	1	110034	0	1	33398	0	0	5424	0	1	30636	0
1	156106171	rs368542816	G	A	E G	PASS	PASS	p.Val442Met	p.Val442Met	c.1324G>A	missense		10	272322	0	3.67e-05	1	23536	0	0	10056	0	2	18608	0	0	25202	0	4	123962	0	3	34090	0	0	6358	0	0	30510	0
1	156106177	rs545531053	G	A	E	PASS	NA	p.Glu444Lys	p.Glu444Lys	c.1330G>A	missense		1	239360	0	4.18e-06	1	14756	0	0	9714	0	0	16830	0	0	21576	0	0	107720	0	0	33034	0	0	5350	0	0	30380	0
1	156106185	rs505058	T	A	E	PASS	NA	p.Asp446Glu	p.Asp446Glu	c.1338T>A	missense		1	235986	0	4.24e-06	0	14476	0	0	9676	0	0	16560	0	0	21332	0	1	105818	0	0	32646	0	0	5310	0	0	30168	0
1	156106185	rs505058	T	C	E G	PASS	PASS	p.Asp446Asp	p.Asp446Asp	c.1338T>C	synonymous		34120	266904	5616	0.1278	14725	23190	4706	1308	9978	81	360	18174	3	1434	24822	43	8839	120796	324	2500	33484	100	639	6292	45	4315	30168	314
1	156106185	rs505058	T	G	E	PASS	NA	p.Asp446Glu	p.Asp446Glu	c.1338T>G	missense		1	235986	0	4.24e-06	0	14476	0	0	9676	0	0	16560	0	0	21332	0	1	105818	0	0	32646	0	0	5310	0	0	30168	0
1	156106188	rs750352203	G	A	E	PASS	NA	p.Glu447Glu	p.Glu447Glu	c.1341G>A	synonymous		12	234026	0	5.13e-05	0	14228	0	0	9630	0	0	16404	0	0	21220	0	0	104796	0	0	32462	0	0	5272	0	12	30014	0
1	156106205	rs267607598	G	A	E	PASS	NA	p.Arg453Gln	p.Arg453Gln	c.1358G>A	missense		4	207256	0	1.93e-05	0	12196	0	0	9188	0	1	14240	0	0	19190	0	1	90420	0	1	29128	0	0	4830	0	1	28064	0
1	156106206	.	G	T	E	PASS	NA	p.Arg453Arg	p.Arg453Arg	c.1359G>T	synonymous		2	205494	0	9.73e-06	0	12062	0	0	9168	0	0	14068	0	0	19074	0	2	89500	0	0	28832	0	0	4828	0	0	27962	0
1	156106209	rs151160622	G	A	E G	PASS	RF	p.Leu454Leu	p.Leu454Leu	c.1362G>A	synonymous		1	200010	0	5e-06	1	11636	0	0	9074	0	0	13642	0	0	18686	0	0	86482	0	0	28252	0	0	4724	0	0	27514	0
1	156106223	rs372011095	A	G	E G	PASS	PASS	p.Asn459Ser	p.Asn459Ser	c.1376A>G	missense		6	210462	0	2.85e-05	2	18870	0	0	9066	0	0	13770	0	0	20672	0	4	89850	0	0	26932	0	0	5376	0	0	25926	0
1	156106230	.	A	T	E	PASS	NA	c.1380+3A>T		c.1380+3A>T	splice region		1	170072	0	5.88e-06	0	9402	0	0	8620	0	0	11530	0	0	16432	0	0	69492	0	0	25216	0	0	4230	0	1	25150	0
1	156106235	rs770058244	C	T	E G	RF	PASS	c.1380+8C>T		c.1380+8C>T	splice region		1	30938	0	3.23e-05	0	8724	0	0	302	0	0	1618	0	0	3492	0	0	14984	0	0	838	0	1	980	0	0	0	0
1	156106240	.	T	C	E	PASS	NA			n.657T>C	non coding transcript exon		2	160000	0	1.25e-05	0	8704	0	0	8468	0	0	10982	0	0	15482	0	0	63462	0	1	24556	0	1	4062	0	0	24284	0
1	156106241	.	C	T	E	PASS	NA			n.658C>T	non coding transcript exon		1	159220	0	6.28e-06	0	8642	0	0	8444	0	0	10942	0	0	15378	0	1	63016	0	0	24494	0	0	4044	0	0	24260	0
1	156106245	rs777846700	G	A	E	PASS	NA			n.662G>A	non coding transcript exon		1	156016	0	6.41e-06	1	8404	0	0	8404	0	0	10786	0	0	14986	0	0	61236	0	0	24352	0	0	3978	0	0	23870	0
1	156106254	rs771254936	G	C	E	PASS	NA			n.671G>C	non coding transcript exon		8	151350	0	5.29e-05	0	8108	0	0	8348	0	0	10590	0	0	14222	0	7	58520	0	1	24168	0	0	3924	0	0	23470	0
1	156106258	rs774661762	C	T	E	PASS	NA			n.675C>T	non coding transcript exon		2	149238	0	1.34e-05	0	8014	0	0	8316	0	1	10510	0	0	13622	0	0	57530	0	0	24100	0	0	3892	0	1	23254	0
1	156106264	rs201233721	C	T	E G	PASS	PASS			n.681C>T	non coding transcript exon		110	178728	1	0.0006155	96	16672	1	0	8594	0	0	12112	0	0	16544	0	1	71918	0	11	24904	0	1	4842	0	1	23142	0
1	156106277	.	G	T	E	PASS	NA			n.694G>T	non coding transcript exon		1	144598	0	6.92e-06	0	7818	0	0	8274	0	0	10450	0	0	11328	0	0	55914	0	1	24030	0	0	3824	0	0	22960	0
1	156106280	rs772405629	G	A	E	PASS	NA			n.697G>A	non coding transcript exon		7	144132	0	4.86e-05	0	7786	0	0	8272	0	0	10448	0	0	11030	0	1	55822	0	0	24024	0	0	3812	0	6	22938	0
1	156106307	.	G	A	G	NA	PASS			n.724G>A	non coding transcript exon		1	30934	0	3.23e-05	1	8716	0	0	302	0	0	1622	0	0	3488	0	0	14988	0	0	838	0	0	980	0	0	0	0
1	156106315	.	TC	T	G	NA	PASS			n.734delC	non coding transcript exon		1	30918	0	3.23e-05	0	8710	0	0	302	0	0	1620	0	0	3492	0	1	14978	0	0	838	0	0	978	0	0	0	0
1	156106353	.	A	G	G	NA	PASS			n.770A>G	non coding transcript exon		1	30924	0	3.23e-05	0	8716	0	0	302	0	0	1618	0	1	3490	0	0	14980	0	0	838	0	0	980	0	0	0	0
1	156106360	.	C	T	G	NA	PASS			n.777C>T	non coding transcript exon		1	30928	0	3.23e-05	0	8712	0	0	302	0	0	1618	0	0	3486	0	1	14990	0	0	838	0	0	982	0	0	0	0
1	156106369	rs476000	G	A	G	NA	PASS			n.786G>A	non coding transcript exon		6903	30890	1750	0.2235	5375	8692	1682	31	302	1	32	1618	0	239	3492	12	1067	14966	43	71	838	3	88	982	9	0	0	0
1	156106393	rs771038586	CTT	C	G	NA	PASS			n.812_813delTT	non coding transcript exon		1	30952	0	3.23e-05	0	8722	0	0	302	0	0	1620	0	0	3492	0	1	14996	0	0	838	0	0	982	0	0	0	0
1	156106396	rs535122202	T	C	G	NA	PASS			n.813T>C	non coding transcript exon		2	30950	0	6.46e-05	0	8722	0	0	302	0	0	1622	0	0	3492	0	0	14992	0	2	838	0	0	982	0	0	0	0
1	156106412	rs367846002	A	C	G	NA	PASS			n.829A>C	non coding transcript exon		2	30948	0	6.46e-05	1	8720	0	0	302	0	0	1620	0	0	3494	0	0	14996	0	0	838	0	1	978	0	0	0	0
1	156106426	.	C	T	G	NA	PASS			n.843C>T	non coding transcript exon		3	30946	0	9.69e-05	3	8724	0	0	302	0	0	1620	0	0	3492	0	0	14988	0	0	838	0	0	982	0	0	0	0
1	156106437	.	A	C	G	NA	PASS			n.854A>C	non coding transcript exon		1	30932	0	3.23e-05	0	8720	0	0	302	0	0	1620	0	1	3492	0	0	14984	0	0	838	0	0	976	0	0	0	0
1	156106438	rs570858671	TCA	T	G	NA	PASS			n.856_857delCA	non coding transcript exon		19	30942	0	0.0006141	2	8720	0	0	302	0	0	1620	0	1	3494	0	16	14990	0	0	838	0	0	978	0	0	0	0
1	156106482	.	G	A	G	NA	PASS			n.899G>A	non coding transcript exon		2	30952	0	6.46e-05	0	8726	0	0	302	0	0	1622	0	0	3492	0	2	14990	0	0	838	0	0	982	0	0	0	0
1	156106499	.	A	G	G	NA	PASS			n.916A>G	non coding transcript exon		3	30950	0	9.69e-05	3	8728	0	0	302	0	0	1622	0	0	3494	0	0	14986	0	0	838	0	0	980	0	0	0	0
1	156106520	rs191028154	G	A	G	NA	PASS			n.937G>A	non coding transcript exon		1	30938	0	3.23e-05	0	8716	0	0	302	0	0	1622	0	0	3494	0	1	14986	0	0	836	0	0	982	0	0	0	0
1	156106531	.	G	A	G	NA	PASS			n.948G>A	non coding transcript exon		1	30946	0	3.23e-05	0	8724	0	0	302	0	0	1618	0	0	3494	0	1	14992	0	0	836	0	0	980	0	0	0	0
1	156106546	rs755035880	A	G	G	NA	PASS			n.963A>G	non coding transcript exon		36	30944	0	0.001163	2	8718	0	0	302	0	0	1622	0	1	3494	0	31	14990	0	0	836	0	2	982	0	0	0	0
1	156106548	.	A	C	G	NA	PASS			n.965A>C	non coding transcript exon		1	30946	0	3.23e-05	1	8724	0	0	302	0	0	1622	0	0	3492	0	0	14988	0	0	836	0	0	982	0	0	0	0
1	156106550	rs746687422	A	G	G	NA	PASS			n.967A>G	non coding transcript exon		9	30950	0	0.0002908	1	8726	0	0	302	0	0	1622	0	0	3494	0	7	14990	0	1	836	0	0	980	0	0	0	0
1	156106555	rs183167478	G	T	G	NA	PASS			n.972G>T	non coding transcript exon		1	30930	0	3.23e-05	0	8722	0	0	302	0	0	1620	0	0	3494	0	1	14974	0	0	836	0	0	982	0	0	0	0
1	156106568	.	G	A	G	NA	PASS			n.985G>A	non coding transcript exon		1	30942	0	3.23e-05	0	8724	0	0	302	0	0	1620	0	0	3494	0	1	14982	0	0	838	0	0	982	0	0	0	0
1	156106577	.	G	T	G	NA	PASS			n.994G>T	non coding transcript exon		1	30936	0	3.23e-05	1	8722	0	0	302	0	0	1618	0	0	3494	0	0	14982	0	0	838	0	0	980	0	0	0	0
1	156106584	.	CAG	C	G	NA	PASS			n.1002_1003delAG	non coding transcript exon		1	30934	0	3.23e-05	1	8724	0	0	302	0	0	1618	0	0	3492	0	0	14978	0	0	838	0	0	982	0	0	0	0
1	156106587	rs191539066	G	A	G	NA	PASS			n.1004G>A	non coding transcript exon		17	30942	0	0.0005494	1	8718	0	0	302	0	0	1620	0	0	3494	0	15	14988	0	1	838	0	0	982	0	0	0	0
1	156106595	.	G	A	G	NA	PASS			n.1012G>A	non coding transcript exon		1	30942	0	3.23e-05	0	8720	0	0	302	0	0	1618	0	0	3494	0	1	14990	0	0	838	0	0	980	0	0	0	0
1	156106619	.	T	C	G	NA	PASS			n.1036T>C	non coding transcript exon		1	30668	0	3.26e-05	0	8622	0	0	302	0	0	1604	0	0	3480	0	1	14854	0	0	834	0	0	972	0	0	0	0
1	156106632	.	A	G	G	NA	PASS			n.1049A>G	non coding transcript exon		1	30930	0	3.23e-05	0	8710	0	0	302	0	0	1622	0	0	3492	0	1	14988	0	0	838	0	0	978	0	0	0	0
1	156106663	rs753078276	G	A	E	PASS	NA			n.1080G>A	non coding transcript exon		4	194406	0	2.06e-05	0	10836	0	0	8890	0	0	13044	0	0	18492	0	4	84996	0	0	27566	0	0	4636	0	0	25946	0
1	156106666	.	C	T	E	PASS	NA			n.1083C>T	non coding transcript exon		1	200338	0	4.99e-06	0	11276	0	0	8976	0	0	13514	0	0	19008	0	0	88154	0	1	28190	0	0	4754	0	0	26466	0
1	156106667	.	C	T	E	PASS	NA			n.1084C>T	non coding transcript exon		1	203628	0	4.91e-06	0	11534	0	0	9016	0	0	13770	0	0	19232	0	1	89926	0	0	28630	0	0	4796	0	0	26724	0
1	156106669	rs760095320	G	A	E	PASS	NA			n.1086G>A	non coding transcript exon		1	207966	0	4.81e-06	0	11890	0	0	9082	0	0	14068	0	0	19552	0	1	92194	0	0	29220	0	0	4860	0	0	27100	0
1	156106669	rs760095320	G	T	E	PASS	NA			n.1086G>T	non coding transcript exon		1	207966	0	4.81e-06	0	11890	0	0	9082	0	0	14068	0	0	19552	0	0	92194	0	0	29220	0	0	4860	0	1	27100	0
1	156106672	.	T	C	E	PASS	NA			n.1089T>C	non coding transcript exon		1	210872	0	4.74e-06	1	12130	0	0	9130	0	0	14312	0	0	19736	0	0	93708	0	0	29626	0	0	4896	0	0	27334	0
1	156106676	rs763861272	C	T	E	PASS	NA			n.1093C>T	non coding transcript exon		2	217488	0	9.2e-06	0	12680	0	0	9292	0	0	14856	0	0	20164	0	0	97210	0	0	30390	0	0	5014	0	2	27882	0
1	156106682	rs753407399	C	T	E	PASS	NA			n.1099C>T	non coding transcript exon		4	228160	0	1.75e-05	0	13568	0	0	9490	0	0	15826	0	0	20932	0	2	102642	0	0	31572	0	2	5196	0	0	28934	0
1	156106683	rs761738302	G	A	E G	PASS	PASS			n.1100G>A	non coding transcript exon		4	262198	0	1.53e-05	0	22582	0	0	9856	0	0	17720	0	0	24658	0	3	119170	0	0	32808	0	0	6208	0	1	29196	0
1	156106685	rs765153637	C	A	E	PASS	NA			n.1102C>A	non coding transcript exon		2	234476	0	8.53e-06	0	14154	0	0	9608	0	0	16368	0	0	21402	0	2	105848	0	0	32328	0	0	5288	0	0	29480	0
1	156106687	.	T	C	E	PASS	NA			n.1104T>C	non coding transcript exon		1	236840	0	4.22e-06	0	14360	0	0	9660	0	0	16600	0	0	21578	0	0	107008	0	1	32598	0	0	5320	0	0	29716	0
1	156106691	.	T	C	E	PASS	NA			n.1108T>C	non coding transcript exon		1	239198	0	4.18e-06	0	14618	0	0	9718	0	0	16808	0	0	21752	0	1	108108	0	0	32884	0	0	5344	0	0	29966	0
1	156106699	rs750192865	A	G	E	PASS	NA			n.1116A>G	non coding transcript exon		5	242486	0	2.06e-05	2	14920	0	0	9792	0	2	17068	0	0	21976	0	1	109720	0	0	33240	0	0	5394	0	0	30376	0
1	156106706	rs371635492	C	T	E G	PASS	PASS	c.1381-6C>T		c.1381-6C>T	splice region		16	274710	0	5.82e-05	2	23790	0	0	10104	0	1	18732	0	0	25590	0	8	125378	0	3	34210	0	0	6414	0	2	30492	0
1	156106707	rs730880133	G	A	E G	PASS	PASS	c.1381-5G>A		c.1381-5G>A	splice region		18	274918	0	6.55e-05	6	23834	0	0	10110	0	0	18760	0	5	25572	0	7	125470	0	0	34234	0	0	6406	0	0	30532	0
1	156106714	.	C	G	E	PASS	NA	p.Asp461Glu	p.Asp461Glu	c.1383C>G	missense		1	245152	0	4.08e-06	0	15194	0	0	9842	0	1	17206	0	0	22202	0	0	111074	0	0	33510	0	0	5462	0	0	30662	0
1	156106719	rs778099589	C	T	E	PASS	NA	p.Ser463Phe	p.Ser463Phe	c.1388C>T	missense		1	245436	0	4.07e-06	0	15228	0	0	9840	0	0	17216	0	0	22226	0	1	111228	0	0	33538	0	0	5466	0	0	30694	0
1	156106721	rs200262654	A	G	E G	PASS	PASS	p.Met464Val	p.Met464Val	c.1390A>G	missense		7	276532	0	2.53e-05	6	23966	0	0	10142	0	0	18840	0	0	25728	0	0	126304	0	0	34392	0	1	6442	0	0	30718	0
1	156106722	.	T	C	E	PASS	NA	p.Met464Thr	p.Met464Thr	c.1391T>C	missense		1	245604	0	4.07e-06	0	15244	0	0	9844	0	0	17222	0	0	22238	0	1	111322	0	0	33556	0	0	5468	0	0	30710	0
1	156106723	rs771095582	G	A	E	PASS	NA	p.Met464Ile	p.Met464Ile	c.1392G>A	missense		1	245534	0	4.07e-06	0	15234	0	0	9840	0	0	17210	0	0	22236	0	0	111280	0	1	33542	0	0	5474	0	0	30718	0
1	156106728	.	A	G	G	NA	PASS	p.Asn466Ser	p.Asn466Ser	c.1397A>G	missense		1	30944	0	3.23e-05	0	8726	0	0	302	0	0	1616	0	0	3492	0	1	14994	0	0	836	0	0	978	0	0	0	0
1	156106729	rs779266133	T	C	E	PASS	NA	p.Asn466Asn	p.Asn466Asn	c.1398T>C	synonymous		1	245882	0	4.07e-06	0	15274	0	0	9844	0	1	17244	0	0	22266	0	0	111454	0	0	33576	0	0	5478	0	0	30746	0
1	156106738	.	C	A	E	PASS	NA	p.Ile469Ile	p.Ile469Ile	c.1407C>A	synonymous		1	245976	0	4.07e-06	0	15288	0	0	9844	0	0	17240	0	0	22266	0	0	111532	0	1	33574	0	0	5480	0	0	30752	0
1	156106742	rs28928902	C	T	E	PASS	NA	p.Arg471Cys	p.Arg471Cys	c.1411C>T	missense		3	246000	0	1.22e-05	0	15296	0	0	9844	0	0	17244	0	0	22266	0	3	111548	0	0	33572	0	0	5476	0	0	30754	0
1	156106756	.	T	C	E	PASS	NA	p.Asp475Asp	p.Asp475Asp	c.1425T>C	synonymous		1	246132	0	4.06e-06	0	15298	0	0	9848	0	0	17248	0	0	22276	0	1	111628	0	0	33582	0	0	5484	0	0	30768	0
1	156106757	.	G	T	E	PASS	NA	p.Asp476Tyr	p.Asp476Tyr	c.1426G>T	missense		1	246134	0	4.06e-06	0	15302	0	0	9846	0	0	17246	0	0	22276	0	1	111630	0	0	33582	0	0	5482	0	0	30770	0
1	156106771	.	T	A	E	PASS	NA	p.Thr480Thr	p.Thr480Thr	c.1440T>A	synonymous		1	246162	0	4.06e-06	0	15302	0	0	9844	0	0	17246	0	0	22274	0	0	111658	0	1	33578	0	0	5482	0	0	30778	0
1	156106775	rs57920071	C	T	E	PASS	NA	p.Arg482Trp	p.Arg482Trp	c.1444C>T	missense		1	246108	0	4.06e-06	0	15298	0	0	9844	0	0	17248	0	0	22266	0	1	111620	0	0	33574	0	0	5480	0	0	30778	0
1	156106776	rs11575937	G	A	E	PASS	NA	p.Arg482Gln	p.Arg482Gln	c.1445G>A	missense		1	246132	0	4.06e-06	0	15302	0	0	9842	0	0	17244	0	0	22278	0	1	111632	0	0	33576	0	0	5482	0	0	30776	0
1	156106802	.	G	T	E	PASS	NA	p.Ala491Ser	p.Ala491Ser	c.1471G>T	missense		1	246158	0	4.06e-06	0	15302	0	0	9844	0	0	17246	0	1	22284	0	0	111638	0	0	33580	0	0	5484	0	0	30780	0
1	156106805	rs373480082	G	C	E	PASS	NA	p.Gly492Arg	p.Gly492Arg	c.1474G>C	missense		1	246146	0	4.06e-06	1	15298	0	0	9846	0	0	17244	0	0	22276	0	0	111634	0	0	33580	0	0	5486	0	0	30782	0
1	156106811	rs760277884	G	T	E	PASS	NA	p.Val494Leu	p.Val494Leu	c.1480G>T	missense		1	246130	0	4.06e-06	0	15300	0	0	9846	0	0	17246	0	0	22270	0	1	111628	0	0	33580	0	0	5484	0	0	30776	0
1	156106813	rs768017760	G	A	E	PASS	NA	p.Val494Val	p.Val494Val	c.1482G>A	synonymous		1	246136	0	4.06e-06	0	15296	0	0	9844	0	0	17248	0	0	22276	0	0	111626	0	0	33580	0	0	5486	0	1	30780	0
1	156106818	rs200466188	C	T	E	PASS	NA	p.Thr496Met	p.Thr496Met	c.1487C>T	missense		3	246132	0	1.22e-05	0	15300	0	0	9842	0	0	17246	0	0	22270	0	0	111624	0	3	33582	0	0	5486	0	0	30782	0
1	156106819	rs375516745	G	A	E G	PASS	PASS	c.1488G>A	p.Thr496Thr	c.1488G>A	splice region		8	277086	0	2.89e-05	2	24030	0	0	10148	0	0	18868	0	0	25758	0	5	126616	0	0	34418	0	0	6466	0	1	30782	0
1	156106825	rs369642101	T	C	E	PASS	NA	c.1488+6T>C		c.1488+6T>C	splice region		1	246126	0	4.06e-06	0	15302	0	0	9844	0	0	17248	0	0	22266	0	0	111618	0	0	33582	0	0	5486	0	1	30780	0
1	156106825	rs369642101	T	G	E	PASS	NA	c.1488+6T>G		c.1488+6T>G	splice region		6	246126	0	2.44e-05	6	15302	0	0	9844	0	0	17248	0	0	22266	0	0	111618	0	0	33582	0	0	5486	0	0	30780	0
1	156106826	rs374209100	G	A	E G	PASS	PASS	c.1488+7G>A		c.1488+7G>A	splice region		7	277090	0	2.53e-05	4	24028	0	0	10148	0	0	18868	0	0	25766	0	1	126612	0	2	34420	0	0	6468	0	0	30780	0
1	156106827	rs762836610	G	A	E	PASS	NA	c.1488+8G>A		c.1488+8G>A	splice region		45	246136	0	0.0001828	0	15302	0	0	9844	0	0	17248	0	0	22266	0	3	111628	0	1	33582	0	0	5486	0	41	30780	0
1	156106830	rs766389590	G	C	E	PASS	NA			n.1247G>C	non coding transcript exon		1	246130	0	4.06e-06	0	15302	0	0	9844	0	0	17248	0	0	22262	0	1	111626	0	0	33580	0	0	5486	0	0	30782	0
1	156106833	rs377700689	C	T	E G	PASS	PASS			n.1250C>T	non coding transcript exon		19	276852	0	6.86e-05	7	24006	0	0	10146	0	0	18868	0	0	25684	0	7	126482	0	3	34420	0	0	6464	0	2	30782	0
1	156106834	rs371380638	G	A	E	PASS	NA			n.1251G>A	non coding transcript exon		6	246080	0	2.44e-05	0	15296	0	0	9846	0	0	17248	0	0	22242	0	2	111602	0	3	33580	0	1	5484	0	0	30782	0
1	156106835	.	C	T	E	PASS	NA			n.1252C>T	non coding transcript exon		1	246092	0	4.06e-06	0	15296	0	0	9846	0	0	17248	0	0	22252	0	1	111604	0	0	33578	0	0	5486	0	0	30782	0
1	156106854	.	C	T	E	PASS	NA			n.1271C>T	non coding transcript exon		1	246068	0	4.06e-06	0	15298	0	0	9844	0	0	17244	0	0	22242	0	1	111596	0	0	33576	0	0	5486	0	0	30782	0
1	156106862	rs764107331	G	A	E	PASS	NA			n.1279G>A	non coding transcript exon		1	246028	0	4.07e-06	0	15296	0	0	9838	0	0	17248	0	0	22216	0	1	111590	0	0	33576	0	0	5484	0	0	30780	0
1	156106862	rs764107331	G	C	E	PASS	NA			n.1279G>C	non coding transcript exon		1	246028	0	4.07e-06	0	15296	0	0	9838	0	0	17248	0	0	22216	0	1	111590	0	0	33576	0	0	5484	0	0	30780	0
1	156106863	rs553016	C	T	E G	PASS	PASS			n.1280C>T	non coding transcript exon		29350	276820	3029	0.106	10165	23982	2153	1324	10144	83	365	18844	3	1477	25686	46	9031	126508	330	2171	34414	73	598	6466	34	4219	30776	307
1	156106864	rs757479352	G	A	E	PASS	NA			n.1281G>A	non coding transcript exon		4	246032	0	1.63e-05	0	15298	0	0	9842	0	1	17248	0	0	22216	0	1	111582	0	2	33578	0	0	5486	0	0	30782	0
1	156106871	rs779106512	G	T	E	PASS	NA			n.1288G>T	non coding transcript exon		1	245994	0	4.07e-06	0	15296	0	0	9840	0	0	17248	0	0	22192	0	1	111578	0	0	33578	0	0	5480	0	0	30782	0
1	156106872	.	C	T	E	PASS	NA			n.1289C>T	non coding transcript exon		1	245964	0	4.07e-06	0	15292	0	0	9836	0	0	17246	0	0	22184	0	0	111568	0	0	33576	0	0	5482	0	1	30780	0
1	156106873	rs199686967	G	A	E G	PASS	PASS			n.1290G>A	non coding transcript exon		16	276848	0	5.78e-05	1	24018	0	0	10140	0	0	18868	0	0	25648	0	11	126518	0	4	34414	0	0	6464	0	0	30778	0
1	156106873	rs199686967	G	T	E G	PASS	PASS			n.1290G>T	non coding transcript exon		129	276848	0	0.000466	90	24018	0	0	10140	0	0	18868	0	0	25648	0	14	126518	0	18	34414	0	3	6464	0	4	30778	0
1	156106875	.	TG	T	E	PASS	NA			n.1296delG	non coding transcript exon		1	245926	0	4.07e-06	0	15292	0	0	9838	0	1	17246	0	0	22164	0	0	111546	0	0	33578	0	0	5482	0	0	30780	0
1	156106881	.	A	G	E	PASS	NA			n.1298A>G	non coding transcript exon		1	245916	0	4.07e-06	0	15292	0	0	9840	0	0	17248	0	0	22164	0	1	111536	0	0	33576	0	0	5482	0	0	30778	0
1	156106883	rs368080058	G	A	E G	PASS	PASS			n.1300G>A	non coding transcript exon		8	276810	0	2.89e-05	1	24016	0	0	10142	0	0	18866	0	0	25630	0	2	126498	0	5	34414	0	0	6462	0	0	30782	0
1	156106886	rs769175090	TC	T	E	PASS	NA			n.1305delC	non coding transcript exon		5	245834	0	2.03e-05	0	15292	0	0	9838	0	0	17248	0	0	22110	0	0	111520	0	5	33576	0	0	5478	0	0	30772	0
1	156106888	rs201379016	C	G	E G	PASS	PASS			n.1305C>G	non coding transcript exon		88	276642	0	0.0003181	52	24004	0	0	10140	0	0	18862	0	0	25568	0	12	126448	0	17	34398	0	3	6456	0	4	30766	0
1	156106888	rs201379016	C	T	E	PASS	NA			n.1305C>T	non coding transcript exon		3	245724	0	1.22e-05	0	15288	0	0	9838	0	1	17244	0	0	22080	0	0	111472	0	2	33560	0	0	5476	0	0	30766	0
1	156106895	rs374324602	C	T	E	PASS	NA			n.1312C>T	non coding transcript exon		1	245734	0	4.07e-06	1	15292	0	0	9838	0	0	17242	0	0	22072	0	0	111468	0	0	33574	0	0	5476	0	0	30772	0
1	156106908	.	G	A	G	NA	PASS	p.Trp498Ter	p.Trp498Ter	c.1493G>A	stop gained		1	30920	0	3.23e-05	0	8714	0	0	302	0	0	1620	0	0	3490	0	1	14974	0	0	838	0	0	982	0	0	0	0
1	156106910	rs267607580	G	A	E G	RF|AC0	PASS	p.Ala499Thr	p.Ala499Thr	c.1495G>A	missense		1	30920	0	3.23e-05	1	8712	0	0	302	0	0	1620	0	0	3490	0	0	14976	0	0	838	0	0	982	0	0	0	0
1	156106916	.	G	A	E G	PASS	PASS	p.Gly501Arg	p.Gly501Arg	c.1501G>A	missense		2	276034	0	7.25e-06	2	23964	0	0	10136	0	0	18854	0	0	25302	0	0	126206	0	0	34390	0	0	6440	0	0	30742	0
1	156106919	.	G	A	E	PASS	NA	p.Ala502Thr	p.Ala502Thr	c.1504G>A	missense		1	244998	0	4.08e-06	0	15238	0	0	9828	0	0	17238	0	0	21768	0	1	111180	0	0	33548	0	0	5454	0	0	30744	0
1	156106922	rs545393299	G	A	E	PASS	NA	p.Gly503Arg	p.Gly503Arg	c.1507G>A	missense		2	244860	0	8.17e-06	0	15232	0	0	9826	0	0	17232	0	0	21734	0	0	111102	0	0	33542	0	0	5452	0	2	30740	0
1	156106924	rs747595031	G	A	E	PASS	NA	p.Gly503Gly	p.Gly503Gly	c.1509G>A	synonymous		1	244760	0	4.09e-06	0	15214	0	0	9832	0	0	17234	0	0	21698	0	0	111062	0	0	33540	0	0	5450	0	1	30730	0
1	156106925	rs769637371	G	A	E	PASS	NA	p.Ala504Thr	p.Ala504Thr	c.1510G>A	missense		1	244464	0	4.09e-06	0	15186	0	0	9830	0	0	17234	0	0	21630	0	0	110914	0	1	33522	0	0	5436	0	0	30712	0
1	156106932	.	A	C	E G	PASS	PASS	p.His506Pro	p.His506Pro	c.1517A>C	missense		8	275106	0	2.91e-05	1	23870	0	0	10126	0	0	18836	0	0	25084	0	6	125732	0	1	34350	0	0	6416	0	0	30692	0
1	156106936	.	C	T	G	NA	PASS	p.Ser507Ser	p.Ser507Ser	c.1521C>T	synonymous		1	30918	0	3.23e-05	0	8712	0	1	302	0	0	1616	0	0	3490	0	0	14980	0	0	838	0	0	980	0	0	0	0
1	156106940	rs762847359	C	T	E	PASS	NA	p.Pro509Ser	p.Pro509Ser	c.1525C>T	missense		1	242956	0	4.12e-06	0	15090	0	0	9784	0	0	17152	0	0	21358	0	0	110150	0	0	33442	0	0	5396	0	1	30584	0
1	156106941	rs766120841	C	T	E	PASS	NA	p.Pro509Leu	p.Pro509Leu	c.1526C>T	missense		1	242852	0	4.12e-06	1	15092	0	0	9780	0	0	17138	0	0	21336	0	0	110094	0	0	33424	0	0	5400	0	0	30588	0
1	156106945	rs138098342	C	T	E G	RF	PASS	p.Thr510Thr	p.Thr510Thr	c.1530C>T	synonymous		2	30928	0	6.47e-05	2	8716	0	0	302	0	0	1616	0	0	3492	0	0	14982	0	0	838	0	0	982	0	0	0	0
1	156106951	.	G	T	G	NA	PASS	p.Leu512Leu	p.Leu512Leu	c.1536G>T	synonymous		1	30918	0	3.23e-05	1	8710	0	0	302	0	0	1616	0	0	3494	0	0	14978	0	0	838	0	0	980	0	0	0	0
1	156106966	rs41314035	G	A	E G	PASS	PASS	p.Gln517Gln	p.Gln517Gln	c.1551G>A	synonymous		83	267992	0	0.0003097	2	23432	0	0	9960	0	0	18412	0	0	24026	0	68	122244	0	10	33596	0	3	6244	0	0	30078	0
1	156106966	rs41314035	G	T	E G	PASS	PASS	p.Gln517His	p.Gln517His	c.1551G>T	missense		3	267992	0	1.12e-05	0	23432	0	0	9960	0	0	18412	0	2	24026	0	1	122244	0	0	33596	0	0	6244	0	0	30078	0
1	156106971	rs753988867	C	T	E G	PASS	PASS	p.Thr519Ile	p.Thr519Ile	c.1556C>T	missense		5	265652	0	1.88e-05	4	23292	0	0	9914	0	0	18246	0	0	23680	0	0	121094	0	1	33360	0	0	6206	0	0	29860	0
1	156106981	rs149339264	C	T	E G	PASS	PASS	p.Cys522Cys	p.Cys522Cys	c.1566C>T	synonymous		134	259802	0	0.0005158	88	22906	0	0	9802	0	0	17816	0	0	22816	0	15	118310	0	26	32656	0	2	6136	0	3	29360	0
1	156106982	rs201583907	G	A	E G	PASS	PASS	p.Gly523Arg	p.Gly523Arg	c.1567G>A	missense		20	260172	0	7.69e-05	2	22922	0	0	9798	0	0	17820	0	0	22864	0	16	118518	0	1	32700	0	1	6148	0	0	29402	0
1	156106992	.	T	TGCGTACGGCTCTCATCAACTCCACTGGGGAAGTAAGTA	E	PASS	NA			c.1579_1608+8dupCGTACGGCTCTCATCAACTCCACTGGGGAAGTAAGTAG	frameshift		1	217910	0	4.59e-06	0	13382	0	0	9324	0	0	15394	0	0	17914	0	0	97954	0	1	30464	0	0	4964	0	0	28514	0
1	156106994	rs57318642	C	T	E G	RF	PASS	p.Arg527Cys	p.Arg527Cys	c.1579C>T	missense		2	30934	0	6.47e-05	0	8712	0	0	302	0	2	1620	0	0	3492	0	0	14988	0	0	838	0	0	982	0	0	0	0
1	156106995	rs57520892	G	A	E G	PASS	PASS	p.Arg527His	p.Arg527His	c.1580G>A	missense		10	246028	0	4.07e-05	0	21862	0	0	9592	0	1	16808	0	0	21000	0	2	111566	0	6	30986	0	1	5904	0	0	28310	0
1	156106999	rs80356812	G	A	E G	PASS	PASS	p.Thr528Thr	p.Thr528Thr	c.1584G>A	synonymous		113	241280	0	0.0004683	1	21514	0	0	9518	0	108	16494	0	0	20314	0	4	109244	0	0	30500	0	0	5794	0	0	27902	0
1	156107003	rs780302064	C	G	E	PASS	NA	p.Leu530Val	p.Leu530Val	c.1588C>G	missense		2	205290	0	9.74e-06	0	12440	0	0	9132	0	0	14564	0	0	16020	0	1	91680	0	0	29174	0	0	4732	0	1	27548	0
1	156107005	rs747338820	C	T	E	PASS	NA	p.Leu530Leu	p.Leu530Leu	c.1590C>T	synonymous		2	203516	0	9.83e-06	0	12302	0	0	9102	0	0	14424	0	0	15714	0	0	90812	0	0	28996	0	0	4714	0	2	27452	0
1	156107017	rs781763410	T	C	E	PASS	NA	p.Thr534Thr	p.Thr534Thr	c.1602T>C	synonymous		2	193434	0	1.03e-05	0	11596	0	0	8950	0	0	13846	0	0	14074	0	0	85572	0	0	28110	0	0	4572	0	2	26714	0
1	156107017	rs781763410	T	G	E	PASS	NA	p.Thr534Thr	p.Thr534Thr	c.1602T>G	synonymous		1	193434	0	5.17e-06	0	11596	0	0	8950	0	0	13846	0	0	14074	0	0	85572	0	0	28110	0	0	4572	0	1	26714	0
1	156107039	rs562321948	C	T	E G	RF	PASS			n.1456C>T	non coding transcript exon		2	30942	0	6.46e-05	2	8714	0	0	302	0	0	1622	0	0	3494	0	0	14992	0	0	838	0	0	980	0	0	0	0
1	156107048	.	T	C	E	PASS	NA			n.1465T>C	non coding transcript exon		4	154350	0	2.59e-05	0	8670	0	0	8422	0	0	11278	0	0	7970	0	0	65136	0	4	24858	0	0	4022	0	0	23994	0
1	156107052	rs772058364	T	C	E	PASS	NA			n.1469T>C	non coding transcript exon		1	149500	0	6.69e-06	0	8298	0	0	8368	0	0	10964	0	0	7210	0	1	62590	0	0	24520	0	0	3928	0	0	23622	0
1	156107054	.	G	T	G	NA	PASS			n.1471G>T	non coding transcript exon		1	30938	0	3.23e-05	0	8718	0	0	302	0	0	1618	0	0	3494	0	1	14988	0	0	838	0	0	980	0	0	0	0
1	156107056	rs775379884	C	T	E	PASS	NA			n.1473C>T	non coding transcript exon		7	146872	0	4.77e-05	0	8086	0	0	8356	0	0	10774	0	0	6788	0	4	61226	0	1	24336	0	0	3882	0	2	23424	0
1	156107057	rs761916992	G	A	E	PASS	NA			n.1474G>A	non coding transcript exon		2	146894	0	1.36e-05	0	8088	0	0	8348	0	0	10786	0	0	6774	0	0	61242	0	2	24350	0	0	3884	0	0	23422	0
1	156107060	rs529449483	G	C	E	PASS	NA			n.893G>C	non coding transcript exon		3	144728	0	2.07e-05	0	7944	0	0	8306	0	3	10618	0	0	6434	0	0	60076	0	0	24222	0	0	3864	0	0	23264	0
1	156107081	.	C	T	G	NA	PASS			n.914C>T	non coding transcript exon		1	30946	0	3.23e-05	1	8720	0	0	302	0	0	1620	0	0	3494	0	0	14992	0	0	838	0	0	980	0	0	0	0
1	156107082	.	G	A	G	NA	PASS			n.915G>A	non coding transcript exon		1	30924	0	3.23e-05	0	8714	0	0	302	0	0	1620	0	0	3494	0	1	14980	0	0	834	0	0	980	0	0	0	0
1	156107091	.	T	G	G	NA	PASS			c.1608+68T>G	intron		1	30950	0	3.23e-05	1	8718	0	0	302	0	0	1622	0	0	3494	0	0	14996	0	0	838	0	0	980	0	0	0	0
1	156107123	rs138958452	C	T	G	NA	PASS			c.1608+100C>T	intron		2	30954	0	6.46e-05	0	8722	0	0	302	0	2	1622	0	0	3494	0	0	14996	0	0	838	0	0	980	0	0	0	0
1	156107144	rs368245673	C	T	G	NA	PASS			c.1608+121C>T	intron		4	30946	0	0.0001293	0	8722	0	0	302	0	4	1622	0	0	3494	0	0	14986	0	0	838	0	0	982	0	0	0	0
1	156107158	rs117439040	C	T	G	NA	PASS			c.1608+135C>T	intron		3	30956	0	9.69e-05	0	8722	0	0	302	0	3	1620	0	0	3494	0	0	14998	0	0	838	0	0	982	0	0	0	0
1	156107224	.	G	A	G	NA	PASS			c.1608+201G>A	intron		1	30966	0	3.23e-05	0	8728	0	0	302	0	0	1622	0	0	3494	0	0	15000	0	0	838	0	1	982	0	0	0	0
1	156107232	.	A	G	G	NA	PASS			c.1608+209A>G	intron		1	30968	0	3.23e-05	0	8730	0	0	302	0	0	1622	0	0	3492	0	1	15002	0	0	838	0	0	982	0	0	0	0
1	156107245	.	T	C	G	NA	PASS			c.1609-200T>C	intron		1	30966	0	3.23e-05	1	8728	0	0	302	0	0	1622	0	0	3492	0	0	15002	0	0	838	0	0	982	0	0	0	0
1	156107255	.	C	T	G	NA	PASS			n.3C>T	non coding transcript exon		3	30958	0	9.69e-05	0	8728	0	1	302	0	0	1622	0	0	3492	0	2	14994	0	0	838	0	0	982	0	0	0	0
1	156107256	.	G	A	G	NA	PASS			n.4G>A	non coding transcript exon		1	30962	0	3.23e-05	1	8726	0	0	302	0	0	1622	0	0	3492	0	0	15000	0	0	838	0	0	982	0	0	0	0
1	156107271	.	G	A	G	NA	PASS			n.19G>A	non coding transcript exon		2	30948	0	6.46e-05	2	8722	0	0	302	0	0	1620	0	0	3492	0	0	14992	0	0	838	0	0	982	0	0	0	0
1	156107297	.	T	G	G	NA	PASS			n.45T>G	non coding transcript exon		1	30928	0	3.23e-05	1	8716	0	0	302	0	0	1620	0	0	3488	0	0	14982	0	0	838	0	0	982	0	0	0	0
1	156107312	.	C	T	G	NA	PASS			n.60C>T	non coding transcript exon		1	30944	0	3.23e-05	0	8724	0	0	302	0	0	1622	0	0	3488	0	1	14988	0	0	838	0	0	982	0	0	0	0
1	156107332	rs866252858	A	C	G	NA	PASS			n.80A>C	non coding transcript exon		1	30932	0	3.23e-05	0	8716	0	0	302	0	0	1622	0	0	3488	0	0	14984	0	1	838	0	0	982	0	0	0	0
1	156107336	.	C	T	G	NA	PASS			n.84C>T	non coding transcript exon		1	30928	0	3.23e-05	1	8720	0	0	302	0	0	1620	0	0	3488	0	0	14978	0	0	838	0	0	982	0	0	0	0
1	156107337	rs114316250	G	A	G	NA	PASS			n.85G>A	non coding transcript exon		679	30920	28	0.02196	672	8706	28	0	302	0	0	1620	0	0	3488	0	2	14984	0	2	838	0	3	982	0	0	0	0
1	156107340	.	C	T	G	NA	PASS			n.88C>T	non coding transcript exon		1	30934	0	3.23e-05	0	8720	0	0	302	0	0	1618	0	0	3488	0	1	14986	0	0	838	0	0	982	0	0	0	0
1	156107345	.	G	A	G	NA	PASS			n.93G>A	non coding transcript exon		3	30924	0	9.7e-05	3	8716	0	0	302	0	0	1618	0	0	3488	0	0	14980	0	0	838	0	0	982	0	0	0	0
1	156107350	.	G	T	G	NA	PASS			n.98G>T	non coding transcript exon		1	30932	0	3.23e-05	1	8712	0	0	302	0	0	1622	0	0	3488	0	0	14990	0	0	838	0	0	980	0	0	0	0
1	156107362	.	G	T	G	NA	PASS			n.110G>T	non coding transcript exon		1	30948	0	3.23e-05	0	8724	0	0	302	0	0	1622	0	0	3490	0	1	14990	0	0	838	0	0	982	0	0	0	0
1	156107387	rs558154965	A	G	G	NA	PASS			n.135A>G	non coding transcript exon		31	30930	0	0.001002	2	8712	0	0	302	0	0	1620	0	14	3490	0	15	14986	0	0	838	0	0	982	0	0	0	0
1	156107388	.	T	G	G	NA	PASS			n.136T>G	non coding transcript exon		1	30912	0	3.24e-05	0	8712	0	0	302	0	1	1620	0	0	3488	0	0	14974	0	0	838	0	0	978	0	0	0	0
1	156107403	.	C	T	E G	PASS	PASS			n.151C>T	non coding transcript exon		6	177826	0	3.37e-05	4	16386	0	0	8552	0	0	11978	0	0	17528	0	2	70974	0	0	24784	0	0	4802	0	0	22822	0
1	156107404	.	C	T	E G	PASS	PASS			n.152C>T	non coding transcript exon		4	177980	0	2.25e-05	4	16390	0	0	8552	0	0	11986	0	0	17600	0	0	71040	0	0	24784	0	0	4806	0	0	22822	0
1	156107407	rs367902421	G	C	E	PASS	NA			n.155G>C	non coding transcript exon		1	147200	0	6.79e-06	0	7682	0	0	8250	0	0	10374	0	0	14198	0	1	56102	0	0	23948	0	0	3824	0	0	22822	0
1	156107420	.	G	C	E	PASS	NA			n.168G>C	non coding transcript exon		1	148378	0	6.74e-06	0	7720	0	0	8254	0	0	10420	0	0	14630	0	1	56740	0	0	23950	0	0	3834	0	0	22830	0
1	156107433	rs267607582	T	C	G	NA	PASS			n.181T>C	non coding transcript exon		1	30928	0	3.23e-05	1	8718	0	0	302	0	0	1620	0	0	3490	0	0	14980	0	0	838	0	0	980	0	0	0	0
1	156107435	.	TC	T	E	PASS	NA			n.187delC	non coding transcript exon		1	149758	0	6.68e-06	0	7836	0	0	8268	0	0	10510	0	0	14874	0	0	57596	0	1	23956	0	0	3858	0	0	22860	0
1	156107438	.	C	G	E	PASS	NA	c.1609-7C>G		c.1609-7C>G	splice region		1	150128	0	6.66e-06	0	7882	0	0	8274	0	0	10564	0	0	14894	0	1	57824	0	0	23962	0	0	3864	0	0	22864	0
1	156107459	.	C	T	E	PASS	NA	p.Arg541Arg	p.Arg541Arg	c.1623C>T	synonymous		1	153172	0	6.53e-06	0	8298	0	0	8286	0	0	10928	0	0	15084	0	0	59680	0	0	24044	0	1	3904	0	0	22948	0
1	156107470	rs142191737	G	A	E G	PASS	PASS	p.Arg545His	p.Arg545His	c.1634G>A	missense		43	186044	0	0.0002311	1	17220	0	0	8606	0	0	12772	0	0	18654	0	38	75898	0	2	24938	0	1	4918	0	1	23038	0
1	156107483	rs753288092	G	C	E	PASS	NA	p.Val549Val	p.Val549Val	c.1647G>C	synonymous		1	156076	0	6.41e-06	0	8612	0	0	8302	0	0	11306	0	0	15190	0	0	61470	0	0	24138	0	0	3964	0	1	23094	0
1	156107492	rs370219874	C	T	E G	PASS	PASS	p.Asp552Asp	p.Asp552Asp	c.1656C>T	synonymous		20	186392	0	0.0001073	2	17256	0	0	8596	0	0	12856	0	0	18618	0	16	76106	0	0	24974	0	0	4912	0	2	23074	0
1	156107493	rs373671419	G	A	E	PASS	NA	p.Asp553Asn	p.Asp553Asn	c.1657G>A	missense		17	155134	0	0.0001096	0	8502	0	0	8288	0	0	11196	0	0	15094	0	2	60932	0	13	24118	0	2	3936	0	0	23068	0
1	156107529	.	C	G	E	PASS	NA	p.His565Asp	p.His565Asp	c.1693C>G	missense		1	147752	0	6.77e-06	0	7684	0	0	8244	0	0	10438	0	0	14210	0	0	56602	0	0	23936	0	0	3814	0	1	22824	0
1	156107534	rs4641	C	T	E G	PASS	PASS	c.1698C>T	p.His566His	c.1698C>T	splice region		44734	177732	6147	0.2517	1488	16308	76	2550	8534	381	3151	11978	416	3017	17430	291	18596	71112	2474	7998	24772	1308	1256	4778	187	6678	22820	1014
1	156107547	rs80338938	C	A	E	PASS	NA	p.Arg571Ser‰ÛÊ	p.Arg571Ser	c.1711C>A	missense		5	143994	0	3.47e-05	0	7150	0	0	8160	0	1	10320	0	0	13354	0	3	54528	0	0	23918	0	1	3756	0	0	22808	0
1	156107547	rs80338938	C	T	E	PASS	NA	p.Arg571Cys‰ÛÊ	p.Arg571Cys	c.1711C>T	missense		8	143994	0	5.56e-05	0	7150	0	0	8160	0	0	10320	0	0	13354	0	5	54528	0	3	23918	0	0	3756	0	0	22808	0
1	156107548	rs200917748	G	A	E G	PASS	PASS	p.Arg571His‰ÛÊ	p.Arg571His	c.1712G>A	missense		32	173192	0	0.0001848	0	15666	0	0	8442	0	20	11902	0	0	16184	0	0	68750	0	9	24748	0	1	4702	0	2	22798	0
1	156107548	rs200917748	G	C	E	PASS	NA	p.Arg571Pro‰ÛÊ	p.Arg571Pro	c.1712G>C	missense		7	142288	0	4.92e-05	0	6952	0	0	8140	0	0	10284	0	0	12694	0	4	53788	0	3	23910	0	0	3722	0	0	22798	0
1	156107550	rs773169005	C	T	E G	PASS	PASS	p.Arg572Cys‰ÛÊ	p.Arg572Cys	c.1714C>T	missense		25	174180	0	0.0001435	0	15772	0	0	8456	0	24	11926	0	0	16598	0	0	69144	0	1	24750	0	0	4730	0	0	22804	0
1	156107559	rs727504435	C	T	E G	RF	PASS			c.*4C>T	3' UTR		2	30908	0	6.47e-05	1	8714	0	0	302	0	0	1616	0	0	3490	0	0	14968	0	0	836	0	1	982	0	0	0	0
1	156107560	rs766567207	G	C	E	PASS	NA			c.*5G>C	3' UTR		1	146124	0	6.84e-06	0	7278	0	0	8184	0	1	10362	0	0	14014	0	0	55770	0	0	23926	0	0	3782	0	0	22808	0
1	156107569	.	C	T	E	PASS	NA			c.*14C>T	3' UTR		1	145952	0	6.85e-06	1	7240	0	0	8186	0	0	10346	0	0	13956	0	0	55714	0	0	23922	0	0	3786	0	0	22802	0
1	156107584	rs751783165	C	T	E G	PASS	PASS			c.*29C>T	3' UTR		5	176034	0	2.84e-05	1	15914	0	0	8490	0	0	11924	0	0	16936	0	4	70500	0	0	24738	0	0	4736	0	0	22796	0
1	156107588	rs759792792	C	T	E	PASS	NA			c.*33C>T	3' UTR		2	144402	0	1.39e-05	0	7182	0	0	8176	0	0	10286	0	0	13086	0	0	55244	0	0	23890	0	0	3754	0	2	22784	0
1	156107591	rs557334569	G	A	E G	PASS	PASS			c.*36G>A	3' UTR		20	175272	0	0.0001141	0	15926	0	0	8484	0	20	11910	0	0	16452	0	0	70260	0	0	24724	0	0	4732	0	0	22784	0
1	156107592	.	G	A	E G	PASS	PASS			c.*37G>A	3' UTR		3	175142	0	1.71e-05	0	15932	0	0	8484	0	0	11906	0	0	16358	0	3	70218	0	0	24726	0	0	4734	0	0	22784	0
1	156107594	rs368763171	G	A	E G	PASS	PASS			c.*39G>A	3' UTR		7	175004	0	4e-05	3	15922	0	0	8482	0	0	11888	0	0	16314	0	4	70168	0	0	24724	0	0	4724	0	0	22782	0
1	156107602	rs756695810	C	T	E G	PASS	PASS			c.*47C>T	3' UTR		3	173438	0	1.73e-05	0	15806	0	0	8446	0	0	11854	0	2	15672	0	1	69506	0	0	24680	0	0	4706	0	0	22768	0
1	156107607	.	C	T	E	PASS	NA			c.*52C>T	3' UTR		1	143154	0	6.99e-06	1	7152	0	0	8158	0	0	10246	0	0	12292	0	0	54952	0	0	23848	0	0	3738	0	0	22768	0
1	156107612	rs534523071	TC	T	G	NA	PASS			c.*61delC	3' UTR		76	30912	0	0.002459	75	8718	0	0	302	0	0	1622	0	0	3490	0	1	14964	0	0	838	0	0	978	0	0	0	0
1	156107616	rs367740182	C	T	G	NA	PASS			c.*61C>T	3' UTR		1	30924	0	3.23e-05	1	8722	0	0	302	0	0	1620	0	0	3488	0	0	14976	0	0	838	0	0	978	0	0	0	0
1	156107617	rs555844506	G	A	G	NA	PASS			c.*62G>A	3' UTR		4	30922	0	0.0001294	2	8720	0	0	302	0	0	1622	0	0	3486	0	2	14976	0	0	838	0	0	978	0	0	0	0
1	156107619	.	G	A	G	NA	PASS			c.*64G>A	3' UTR		1	30906	0	3.24e-05	0	8712	0	0	302	0	0	1622	0	0	3490	0	1	14964	0	0	838	0	0	978	0	0	0	0
1	156107660	rs543538746	C	T	G	NA	PASS			n.1293C>T	non coding transcript exon		3	30952	0	9.69e-05	0	8728	0	0	302	0	0	1622	0	0	3492	0	3	14990	0	0	838	0	0	980	0	0	0	0
1	156107714	rs191681775	G	A	G	NA	PASS			n.1347G>A	non coding transcript exon		2	30948	0	6.46e-05	0	8728	0	1	302	0	0	1620	0	0	3494	0	1	14986	0	0	838	0	0	980	0	0	0	0
1	156107720	.	G	A	G	NA	PASS			n.1353G>A	non coding transcript exon		1	30948	0	3.23e-05	0	8726	0	0	302	0	0	1618	0	0	3494	0	1	14988	0	0	838	0	0	982	0	0	0	0
1	156107725	.	C	T	G	NA	PASS			n.1358C>T	non coding transcript exon		2	30958	0	6.46e-05	0	8730	0	0	302	0	2	1622	0	0	3494	0	0	14990	0	0	838	0	0	982	0	0	0	0
1	156107785	.	G	A	G	NA	PASS			n.1418G>A	non coding transcript exon		2	30936	0	6.47e-05	0	8722	0	0	302	0	0	1620	0	0	3488	0	2	14984	0	0	838	0	0	982	0	0	0	0
1	156107791	rs752839691	G	A	G	NA	PASS			n.1424G>A	non coding transcript exon		2	30928	0	6.47e-05	0	8718	0	0	302	0	0	1620	0	0	3488	0	2	14982	0	0	838	0	0	980	0	0	0	0
1	156107803	.	G	C	G	NA	PASS			n.1436G>C	non coding transcript exon		2	30930	0	6.47e-05	0	8718	0	0	302	0	2	1622	0	0	3486	0	0	14982	0	0	838	0	0	982	0	0	0	0
1	156107836	.	A	ACCC	G	NA	PASS			n.1470_1471insCCC	non coding transcript exon		1	30896	0	3.24e-05	0	8712	0	0	302	0	0	1620	0	0	3490	0	1	14952	0	0	838	0	0	982	0	0	0	0
1	156107851	rs866262472	G	A	G	NA	PASS			n.1484G>A	non coding transcript exon		2	30894	0	6.47e-05	1	8706	0	0	302	0	0	1622	0	0	3490	0	0	14954	0	1	838	0	0	982	0	0	0	0
1	156107853	.	C	T	G	NA	PASS			n.1486C>T	non coding transcript exon		1	30906	0	3.24e-05	0	8704	0	0	302	0	1	1622	0	0	3488	0	0	14970	0	0	838	0	0	982	0	0	0	0
1	156107856	rs764628600	G	C	G	NA	PASS			n.1489G>C	non coding transcript exon		2	30896	0	6.47e-05	0	8702	0	0	302	0	0	1620	0	1	3490	0	1	14964	0	0	838	0	0	980	0	0	0	0
1	156107868	rs552076861	C	G	G	NA	PASS			n.1501C>G	non coding transcript exon		1	30918	0	3.23e-05	1	8714	0	0	302	0	0	1622	0	0	3490	0	0	14972	0	0	838	0	0	980	0	0	0	0
1	156107902	rs555902528	C	T	G	NA	PASS			n.1535C>T	non coding transcript exon		1	30950	0	3.23e-05	0	8720	0	0	302	0	1	1622	0	0	3492	0	0	14994	0	0	838	0	0	982	0	0	0	0
1	156107921	.	T	C	G	NA	PASS			n.1554T>C	non coding transcript exon		13	30940	0	0.0004202	0	8720	0	0	300	0	0	1620	0	1	3492	0	11	14988	0	0	838	0	1	982	0	0	0	0
1	156107959	.	T	C	G	NA	PASS			n.1592T>C	non coding transcript exon		1	30950	0	3.23e-05	0	8722	0	0	302	0	0	1622	0	0	3492	0	1	14992	0	0	838	0	0	982	0	0	0	0
1	156107966	.	T	C	G	NA	PASS			n.1599T>C	non coding transcript exon		1	30952	0	3.23e-05	0	8722	0	0	302	0	0	1622	0	0	3492	0	1	14994	0	0	838	0	0	982	0	0	0	0
1	156107971	.	G	A	G	NA	PASS			n.1604G>A	non coding transcript exon		2	30944	0	6.46e-05	0	8718	0	0	302	0	2	1622	0	0	3492	0	0	14992	0	0	836	0	0	982	0	0	0	0
1	156107976	.	C	T	G	NA	PASS			n.1609C>T	non coding transcript exon		1	30956	0	3.23e-05	0	8722	0	0	302	0	0	1622	0	0	3494	0	1	14996	0	0	838	0	0	982	0	0	0	0
1	156108000	.	C	G	G	NA	PASS			n.1633C>G	non coding transcript exon		2	30952	0	6.46e-05	1	8724	0	0	302	0	0	1622	0	0	3494	0	1	14992	0	0	838	0	0	980	0	0	0	0
1	156108003	.	C	T	G	NA	PASS			n.1636C>T	non coding transcript exon		1	30956	0	3.23e-05	0	8726	0	0	302	0	0	1622	0	0	3494	0	1	14994	0	0	838	0	0	980	0	0	0	0
1	156108019	rs520973	C	T	G	NA	PASS			n.1652C>T	non coding transcript exon		5228	30924	852	0.1691	3714	8708	792	31	302	1	32	1622	0	239	3494	12	1068	14978	40	62	838	3	82	982	4	0	0	0
1	156108026	rs41265009	G	C	G	NA	PASS			n.1659G>C	non coding transcript exon		7	30948	0	0.0002262	2	8724	0	0	302	0	0	1622	0	0	3494	0	5	14986	0	0	838	0	0	982	0	0	0	0
1	156108033	.	CAG	C	G	NA	PASS			n.1669_1670delAG	non coding transcript exon		3	30938	0	9.7e-05	3	8720	0	0	302	0	0	1622	0	0	3494	0	0	14984	0	0	838	0	0	978	0	0	0	0
1	156108035	.	GAGTC	G	G	NA	PASS			n.1671_1674delTCAG	non coding transcript exon		6	30938	0	0.0001939	0	8720	0	0	302	0	0	1622	0	0	3494	0	4	14980	0	0	838	0	2	982	0	0	0	0
1	156108038	.	T	G	G	NA	PASS			n.1671T>G	non coding transcript exon		1	30914	0	3.24e-05	1	8712	0	0	302	0	0	1620	0	0	3494	0	0	14968	0	0	836	0	0	982	0	0	0	0
1	156108048	rs520910	T	C	G	NA	PASS			n.1681T>C	non coding transcript exon		6916	30920	1743	0.2237	5376	8708	1673	31	302	1	32	1622	0	239	3492	12	1077	14978	44	72	836	3	89	982	10	0	0	0
1	156108052	.	C	G	G	NA	PASS			n.1685C>G	non coding transcript exon		3	30944	0	9.7e-05	3	8722	0	0	302	0	0	1622	0	0	3492	0	0	14986	0	0	838	0	0	982	0	0	0	0
1	156108055	rs547284401	G	C	G	NA	PASS			n.1688G>C	non coding transcript exon		7	30924	0	0.0002264	7	8720	0	0	302	0	0	1620	0	0	3494	0	0	14968	0	0	838	0	0	982	0	0	0	0
1	156108069	rs565491910	A	G	G	NA	PASS			n.1702A>G	non coding transcript exon		1	30910	0	3.24e-05	0	8716	0	0	302	0	0	1620	0	0	3490	0	1	14964	0	0	838	0	0	980	0	0	0	0
1	156108096	.	T	C	G	NA	PASS			n.1729T>C	non coding transcript exon		1	30938	0	3.23e-05	0	8714	0	0	302	0	0	1618	0	0	3492	0	1	14996	0	0	836	0	0	980	0	0	0	0
1	156108109	.	C	T	G	NA	PASS			n.1742C>T	non coding transcript exon		1	30962	0	3.23e-05	1	8732	0	0	302	0	0	1622	0	0	3494	0	0	14994	0	0	836	0	0	982	0	0	0	0
1	156108111	.	C	T	G	NA	PASS			n.1744C>T	non coding transcript exon		1	30960	0	3.23e-05	1	8730	0	0	302	0	0	1622	0	0	3492	0	0	14994	0	0	838	0	0	982	0	0	0	0
1	156108112	.	C	T	G	NA	PASS			n.1745C>T	non coding transcript exon		1	30956	0	3.23e-05	1	8730	0	0	302	0	0	1622	0	0	3492	0	0	14990	0	0	838	0	0	982	0	0	0	0
1	156108115	rs539362723	C	T	G	NA	PASS			n.1748C>T	non coding transcript exon		5	30946	0	0.0001616	3	8730	0	0	302	0	0	1622	0	0	3488	0	2	14984	0	0	838	0	0	982	0	0	0	0
1	156108116	.	G	A	G	NA	PASS			n.1749G>A	non coding transcript exon		2	30892	0	6.47e-05	0	8712	0	0	302	0	1	1620	0	0	3490	0	1	14950	0	0	838	0	0	980	0	0	0	0
1	156108127	.	C	T	G	NA	PASS			n.1760C>T	non coding transcript exon		1	30960	0	3.23e-05	0	8728	0	0	302	0	0	1622	0	0	3494	0	1	14994	0	0	838	0	0	982	0	0	0	0
1	156108146	rs35917802	C	T	G	NA	PASS			n.1779C>T	non coding transcript exon		105	30952	2	0.003392	101	8728	2	0	302	0	0	1622	0	0	3488	0	2	14992	0	0	838	0	2	982	0	0	0	0
1	156108147	.	G	A	G	NA	PASS			n.1780G>A	non coding transcript exon		1	30922	0	3.23e-05	0	8722	0	0	302	0	0	1622	0	0	3492	0	1	14970	0	0	834	0	0	980	0	0	0	0
1	156108164	.	AG	A	G	NA	PASS			n.1798delG	non coding transcript exon		1	30946	0	3.23e-05	0	8728	0	0	302	0	0	1620	0	0	3490	0	1	14986	0	0	838	0	0	982	0	0	0	0
1	156108186	rs779383390	C	T	G	NA	PASS			n.1819C>T	non coding transcript exon		6	30934	0	0.000194	1	8724	0	0	302	0	0	1622	0	0	3492	0	4	14976	0	0	838	0	1	980	0	0	0	0
1	156108187	rs146365350	G	A	G	NA	PASS			n.1820G>A	non coding transcript exon		40	30932	1	0.001293	40	8724	1	0	300	0	0	1622	0	0	3492	0	0	14976	0	0	838	0	0	980	0	0	0	0
1	156108207	.	C	T	G	NA	PASS			n.1840C>T	non coding transcript exon		2	30948	0	6.46e-05	0	8724	0	0	302	0	0	1620	0	0	3490	0	0	14992	0	2	838	0	0	982	0	0	0	0
1	156108237	.	C	G	G	NA	PASS			n.1870C>G	non coding transcript exon		1	30928	0	3.23e-05	0	8720	0	0	302	0	0	1622	0	0	3490	0	1	14976	0	0	838	0	0	980	0	0	0	0
1	156108243	rs778467013	C	T	E	PASS	NA			n.1876C>T	non coding transcript exon		1	218680	0	4.57e-06	0	12436	0	0	9160	0	1	16322	0	0	19922	0	0	94518	0	0	32512	0	0	4988	0	0	28822	0
1	156108245	rs536638798	C	T	E	PASS	NA			n.1878C>T	non coding transcript exon		11	220052	0	5e-05	0	12566	0	0	9182	0	0	16416	0	0	20014	0	2	95244	0	0	32602	0	0	5018	0	9	29010	0
1	156108248	rs779834816	C	T	E G	PASS	PASS			n.1881C>T	non coding transcript exon		11	255070	0	4.31e-05	0	21740	0	0	9602	0	7	18258	0	0	23970	0	3	112318	0	0	33704	0	0	6064	0	1	29414	0
1	156108249	rs555477026	G	A	E	PASS	NA			n.1882G>A	non coding transcript exon		13	225310	0	5.77e-05	0	13120	0	0	9338	0	0	16686	0	0	20578	0	7	98008	0	5	32936	0	0	5102	0	1	29542	0
1	156108254	rs768646227	G	A	E G	RF	PASS			n.1887G>A	non coding transcript exon		1	30934	0	3.23e-05	0	8720	0	0	302	0	1	1620	0	0	3492	0	0	14982	0	0	838	0	0	980	0	0	0	0
1	156108267	rs772968294	CT	C	E	PASS	NA			n.1901delT	non coding transcript exon		1	233280	0	4.29e-06	1	13972	0	0	9536	0	0	17036	0	0	21432	0	0	102346	0	0	33348	0	0	5258	0	0	30352	0
1	156108270	rs776616872	C	T	E G	PASS	PASS			n.1903C>T	non coding transcript exon		13	264658	0	4.91e-05	0	22738	0	0	9854	0	13	18664	0	0	24986	0	0	117588	0	0	34206	0	0	6242	0	0	30380	0
1	156108271	rs727503137	C	G	E	PASS	NA	c.1699-8C>G		c.1699-8C>G	splice region		4	233630	0	1.71e-05	0	14014	0	0	9554	0	0	17038	0	0	21490	0	3	102540	0	0	33356	0	1	5254	0	0	30384	0
1	156108272	rs771074100	T	C	E	PASS	NA	c.1699-7T>C		c.1699-7T>C	splice region		2	233932	0	8.55e-06	0	14032	0	0	9556	0	0	17062	0	0	21522	0	2	102700	0	0	33382	0	0	5270	0	0	30408	0
1	156108280	.	G	A	G	NA	PASS	p.Gly567Asp	p.Gly567Asp	c.1700G>A	missense		1	30938	0	3.23e-05	1	8720	0	0	302	0	0	1622	0	0	3492	0	0	14984	0	0	838	0	0	980	0	0	0	0
1	156108298	rs60890628	C	T	E G	PASS	PASS	p.Ser573Leu	p.Ser573Leu	c.1718C>T	missense		37	266974	1	0.0001386	1	22914	0	3	9906	0	3	18722	0	0	25232	0	14	119010	1	12	34286	0	1	6300	0	3	30604	0
1	156108299	rs759853354	G	A	E	PASS	NA	p.Ser573Ser	p.Ser573Ser	c.1719G>A	synonymous		4	236202	1	1.69e-05	0	14224	0	0	9594	0	0	17104	0	0	21736	0	0	104172	0	0	33438	0	0	5324	0	4	30610	1
1	156108308	rs767783294	C	T	E G	PASS	PASS	p.Pro576Pro	p.Pro576Pro	c.1728C>T	synonymous		8	268080	0	2.98e-05	0	23050	0	0	9932	0	0	18722	0	0	25292	0	5	119806	0	1	34304	0	1	6322	0	1	30652	0
1	156108311	rs776066211	T	C	E	PASS	NA	p.Ala577Ala	p.Ala577Ala	c.1731T>C	synonymous		3	237786	0	1.26e-05	0	14390	0	0	9632	0	0	17126	0	0	21848	0	3	105304	0	0	33456	0	0	5360	0	0	30670	0
1	156108325	rs57830985	G	A	E G	PASS	PASS	p.Arg582His	p.Arg582His	c.1745G>A	missense		3	269168	0	1.12e-05	1	23182	0	0	9972	0	0	18708	0	0	25224	0	2	120826	0	0	34292	0	0	6344	0	0	30620	0
1	156108326	rs764561834	C	T	E	PASS	NA	p.Arg582Arg	p.Arg582Arg	c.1746C>T	synonymous		7	238458	0	2.94e-05	0	14474	0	0	9664	0	0	17096	0	0	21772	0	1	106012	0	0	33450	0	0	5370	0	6	30620	0
1	156108328	rs59601651	C	T	E	PASS	NA	p.Ser583Leu	p.Ser583Leu	c.1748C>T	missense		5	238404	0	2.1e-05	0	14458	0	0	9662	0	0	17088	0	1	21732	0	4	106050	0	0	33442	0	0	5374	0	0	30598	0
1	156108331	rs56657623	G	A	E	PASS	NA	p.Arg584His	p.Arg584His	c.1751G>A	missense		4	238564	0	1.68e-05	0	14460	0	0	9664	0	1	17086	0	0	21708	0	2	106276	0	1	33424	0	0	5362	0	0	30584	0
1	156108335	rs545752475	C	T	E	PASS	NA	p.Thr585Thr	p.Thr585Thr	c.1755C>T	synonymous		5	239040	0	2.09e-05	0	14504	0	0	9682	0	0	17090	0	0	21672	0	4	106700	0	0	33432	0	0	5358	0	1	30602	0
1	156108341	rs80356813	G	A	E G	PASS	PASS	p.Leu587Leu	p.Leu587Leu	c.1761G>A	synonymous		563	270782	0	0.002079	3	23284	0	7	10004	0	0	18728	0	156	25200	0	377	122294	0	2	34286	0	18	6360	0	0	30626	0
1	156108344	rs759016336	C	T	E	PASS	NA	p.Cys588Cys	p.Cys588Cys	c.1764C>T	synonymous		10	238928	0	4.19e-05	0	14452	0	0	9660	0	0	17082	0	0	21600	0	0	106806	0	2	33402	0	0	5356	0	8	30570	0
1	156108345	rs372201662	G	A	E	PASS	NA	p.Gly589Arg	p.Gly589Arg	c.1765G>A	missense		1	239432	0	4.18e-06	0	14532	0	0	9680	0	0	17078	0	0	21646	0	1	107096	0	0	33432	0	0	5366	0	0	30602	0
1	156108349	.	C	T	E	PASS	NA	p.Thr590Ile	p.Thr590Ile	c.1769C>T	missense		1	239880	0	4.17e-06	0	14582	0	0	9694	0	1	17102	0	0	21654	0	0	107450	0	0	33446	0	0	5368	0	0	30584	0
1	156108350	rs397517896	C	T	E G	PASS	PASS	p.Thr590Thr	p.Thr590Thr	c.1770C>T	synonymous		27	270776	0	9.97e-05	2	23272	0	0	9996	0	0	18722	0	2	25150	0	23	122424	0	0	34280	0	0	6348	0	0	30584	0
1	156108353	rs397517897	C	T	E	PASS	NA	p.Cys591Cys	p.Cys591Cys	c.1773C>T	synonymous		3	239710	0	1.25e-05	1	14540	0	0	9686	0	1	17094	0	0	21626	0	0	107384	0	1	33442	0	0	5362	0	0	30576	0
1	156108358	.	A	G	E	PASS	NA	p.Gln593Arg	p.Gln593Arg	c.1778A>G	missense		1	240444	0	4.16e-06	0	14620	0	0	9708	0	0	17104	0	0	21692	0	1	107922	0	0	33452	0	0	5370	0	0	30576	0
1	156108365	rs748139390	C	T	E	PASS	NA	p.Ala595Ala	p.Ala595Ala	c.1785C>T	synonymous		3	240836	0	1.25e-05	0	14640	0	0	9716	0	0	17110	0	0	21736	0	0	108282	0	0	33412	0	0	5376	0	3	30564	0
1	156108366	rs769561386	G	A	E G	PASS	PASS	p.Asp596Asn	p.Asp596Asn	c.1786G>A	missense		6	272042	0	2.21e-05	0	23396	0	0	10004	0	1	18730	0	0	25246	0	5	123452	0	0	34276	0	0	6354	0	0	30584	0
1	156108373	rs774494686	C	G	E	PASS	NA	p.Ala598Gly	p.Ala598Gly	c.1793C>G	missense		1	241538	0	4.14e-06	0	14680	0	0	9722	0	0	17134	0	0	21778	0	1	108768	0	0	33464	0	0	5388	0	0	30604	0
1	156108383	rs267607604	C	T	E	PASS	NA	p.Ser601Ser	p.Ser601Ser	c.1803C>T	synonymous		10	241634	0	4.14e-05	1	14648	0	0	9734	0	1	17138	0	0	21770	0	7	108914	0	1	33444	0	0	5386	0	0	30600	0
1	156108384	rs60662302	G	A	E G	PASS	PASS	p.Gly602Ser	p.Gly602Ser	c.1804G>A	missense		68	272886	0	0.0002492	58	23414	0	0	10038	0	0	18772	0	0	25282	0	1	124084	0	5	34314	0	1	6368	0	3	30614	0
1	156108389	rs762745643	AGGAGCCCAGGTG	A	E	PASS	NA	c.1812_1818+5delAGCC...‰ÛÊ		c.1812_1818+5delAGCCCAGGTGGG	splice donor		3	241970	0	1.24e-05	0	14654	0	0	9730	0	0	17146	0	0	21810	0	3	109166	0	0	33458	0	0	5400	0	0	30606	0
1	156108392	rs775835223	A	G	E	PASS	NA	p.Gly604Gly	p.Gly604Gly	c.1812A>G	synonymous		1	242248	0	4.13e-06	0	14742	0	0	9730	0	0	17156	0	0	21814	0	1	109296	0	0	33474	0	0	5398	0	0	30638	0
1	156108392	rs775835223	A	T	E	PASS	NA	p.Gly604Gly	p.Gly604Gly	c.1812A>T	synonymous		6	242248	0	2.48e-05	0	14742	0	0	9730	0	0	17156	0	0	21814	0	6	109296	0	0	33474	0	0	5398	0	0	30638	0
1	156108404	rs58596362	C	A	E	PASS	NA	c.1818+6C>A‰ÛÊ		c.1818+6C>A	splice region		2	241980	0	8.27e-06	2	14796	0	0	9724	0	0	17150	0	0	21734	0	0	109154	0	0	33448	0	0	5372	0	0	30602	0
1	156108405	rs397517898	G	A	E	PASS	NA	p.Gly609Arg	p.Gly609Arg	c.1825G>A	missense		1	242294	0	4.13e-06	0	14864	0	0	9742	0	0	17146	0	0	21726	0	1	109378	0	0	33464	0	0	5378	0	0	30596	0
1	156108417	rs147627124	T	C	E	PASS	NA	p.Ser613Pro	p.Ser613Pro	c.1837T>C	missense		1	243150	0	4.11e-06	0	14952	0	0	9766	0	0	17178	0	0	21830	0	1	109860	0	0	33490	0	0	5392	0	0	30682	0
1	156108420	.	G	A	E	PASS	NA	p.Gly614Ser	p.Gly614Ser	c.1840G>A	missense		1	243286	0	4.11e-06	1	14990	0	0	9772	0	0	17184	0	0	21834	0	0	109934	0	0	33496	0	0	5386	0	0	30690	0
1	156108427	.	C	T	E	PASS	NA	p.Ser616Phe	p.Ser616Phe	c.1847C>T	missense		1	243434	0	4.11e-06	0	14996	0	0	9770	0	0	17184	0	0	21840	0	1	110034	0	0	33500	0	0	5400	0	0	30710	0
1	156108431	rs143189394	C	T	E G	PASS	PASS	p.Ala617Ala	p.Ala617Ala	c.1851C>T	synonymous		123	274566	0	0.000448	122	23742	0	0	10092	0	0	18804	0	0	25362	0	0	125140	0	1	34334	0	0	6390	0	0	30702	0
1	156108437	rs368581237	T	C	E	PASS	NA	p.Ser619Ser	p.Ser619Ser	c.1857T>C	synonymous		5	243792	0	2.05e-05	1	15048	0	0	9794	0	0	17174	0	0	21908	0	4	110230	0	0	33502	0	0	5424	0	0	30712	0
1	156108438	.	G	A	E	PASS	NA	p.Val620Ile	p.Val620Ile	c.1858G>A	missense		1	243774	0	4.1e-06	0	15040	0	0	9796	0	0	17184	0	0	21898	0	1	110214	0	0	33498	0	0	5422	0	0	30722	0
1	156108441	.	A	ACGGTCACT	E	PASS	NA	p.Tyr626LeufsTer75	p.Tyr626LeufsTer75	c.1864_1871dupGTCACTCG	frameshift		1	243746	0	4.1e-06	0	15054	0	0	9782	0	0	17186	0	0	21898	0	0	110200	0	0	33494	0	0	5418	0	1	30714	0
1	156108442	rs765594825	C	T	E G	PASS	PASS	p.Thr621Met	p.Thr621Met	c.1862C>T	missense		6	274592	0	2.19e-05	5	23746	0	0	10090	0	1	18806	0	0	25386	0	0	125124	0	0	34330	0	0	6404	0	0	30706	0
1	156108443	rs749999967	G	A	E	PASS	NA	p.Thr621Thr	p.Thr621Thr	c.1863G>A	synonymous		2	243708	0	8.21e-06	0	15024	0	0	9788	0	0	17168	0	0	21922	0	1	110172	0	0	33490	0	0	5420	0	1	30724	0
1	156108447	rs757888891	A	G	E	PASS	NA	p.Thr623Ala	p.Thr623Ala	c.1867A>G	missense		3	243646	0	1.23e-05	0	14984	0	0	9782	0	0	17186	0	0	21950	0	0	110072	0	0	33510	0	0	5422	0	3	30740	0
1	156108451	rs13768	G	A	E	PASS	NA	p.Arg624His	p.Arg624His	c.1871G>A	missense		6	243434	0	2.47e-05	1	14904	0	0	9786	0	0	17182	0	0	22012	0	2	109892	0	2	33508	0	0	5420	0	1	30730	0
1	156108453	rs398124550	A	C	E G	PASS	PASS	p.Ser625Arg	p.Ser625Arg	c.1873A>C	missense		10	274676	0	3.64e-05	8	23684	0	0	10088	0	0	18818	0	0	25526	0	0	125048	0	2	34354	0	0	6414	0	0	30744	0
1	156108453	rs398124550	A	G	E	PASS	NA	p.Ser625Gly	p.Ser625Gly	c.1873A>G	missense		1	243748	0	4.1e-06	0	14960	0	0	9786	0	0	17196	0	0	22036	0	1	110078	0	0	33516	0	0	5432	0	0	30744	0
1	156108453	rs398124550	A	T	E	PASS	NA	p.Ser625Cys	p.Ser625Cys	c.1873A>T	missense		3	243748	1	1.23e-05	0	14960	0	0	9786	0	0	17196	0	0	22036	0	0	110078	0	0	33516	0	0	5432	0	3	30744	1
1	156108454	rs398124551	G	C	E G	PASS	PASS	p.Ser625Thr	p.Ser625Thr	c.1874G>C	missense		10	274704	0	3.64e-05	8	23702	0	0	10090	0	0	18820	0	0	25530	0	0	125062	0	2	34352	0	0	6410	0	0	30738	0
1	156108457	rs138208127	A	G	E	PASS	NA	p.Tyr626Cys	p.Tyr626Cys	c.1877A>G	missense		1	243830	0	4.1e-06	0	14954	0	0	9792	0	0	17198	0	0	22078	0	1	110116	0	0	33524	0	0	5422	0	0	30746	0
1	156108458	rs756144792	C	T	E	PASS	NA	p.Tyr626Tyr	p.Tyr626Tyr	c.1878C>T	synonymous		1	243824	0	4.1e-06	0	14944	0	0	9792	0	0	17194	0	0	22080	0	0	110106	0	0	33524	0	0	5430	0	1	30754	0
1	156108459	rs777841827	C	T	E G	PASS	PASS	p.Arg627Cys	p.Arg627Cys	c.1879C>T	missense		9	274666	0	3.28e-05	0	23668	0	0	10088	0	0	18808	0	0	25572	0	7	125012	0	2	34368	0	0	6408	0	0	30742	0
1	156108460	rs745997478	G	A	E G	PASS	PASS	p.Arg627His	p.Arg627His	c.1880G>A	missense		4	274590	0	1.46e-05	0	23634	0	0	10076	0	0	18814	0	0	25570	0	4	124970	0	0	34374	0	0	6412	0	0	30740	0
1	156108460	rs745997478	G	C	E	PASS	NA	p.Arg627Pro	p.Arg627Pro	c.1880G>C	missense		1	243670	0	4.1e-06	0	14908	0	0	9774	0	0	17192	0	0	22080	0	1	110010	0	0	33536	0	0	5430	0	0	30740	0
1	156108461	rs780246331	C	T	E	PASS	NA	p.Arg627Arg	p.Arg627Arg	c.1881C>T	synonymous		1	243838	0	4.1e-06	0	14954	0	0	9786	0	0	17194	0	0	22104	0	0	110084	0	0	33534	0	0	5428	0	1	30754	0
1	156108462	rs747253572	A	C	E	PASS	NA	p.Ser628Arg	p.Ser628Arg	c.1882A>C	missense		1	243864	0	4.1e-06	0	14966	0	0	9788	0	0	17196	0	0	22098	0	1	110092	0	0	33540	0	0	5434	0	0	30750	0
1	156108465	.	G	T	E	PASS	NA	p.Val629Leu	p.Val629Leu	c.1885G>T	missense		1	243532	0	4.11e-06	0	14896	0	0	9772	0	0	17184	0	0	22088	0	0	109902	0	1	33536	0	0	5420	0	0	30734	0
1	156108466	rs768700201	T	G	E	PASS	NA	p.Val629Gly	p.Val629Gly	c.1886T>G	missense		3	243436	0	1.23e-05	0	14896	0	0	9780	0	0	17190	0	0	22078	0	0	109832	0	1	33518	0	0	5418	0	2	30724	0
1	156108467	rs777055343	G	A	E	PASS	NA	p.Val629Val	p.Val629Val	c.1887G>A	synonymous		1	243476	0	4.11e-06	0	14900	0	0	9792	0	0	17190	0	0	22078	0	1	109852	0	0	33522	0	0	5416	0	0	30726	0
1	156108469	rs762077332	G	T	E	PASS	NA	p.Gly630Val	p.Gly630Val	c.1889G>T	missense		2	243778	0	8.2e-06	0	14952	0	0	9800	0	0	17196	0	0	22100	0	0	110030	0	0	33534	0	0	5424	0	2	30742	0
1	156108470	rs770389147	G	A	E	PASS	NA	p.Gly630Gly	p.Gly630Gly	c.1890G>A	synonymous		2	243850	0	8.2e-06	0	14966	0	0	9804	0	1	17196	0	0	22104	0	1	110076	0	0	33538	0	0	5424	0	0	30742	0
1	156108472	rs267607648	G	A	E	PASS	NA	p.Gly631Asp	p.Gly631Asp	c.1892G>A	missense		2	243968	0	8.2e-06	0	15008	0	0	9796	0	0	17192	0	0	22114	0	2	110138	0	0	33540	0	0	5430	0	0	30750	0
1	156108478	.	G	A	E	PASS	NA	p.Gly633Glu	p.Gly633Glu	c.1898G>A	missense		1	244022	0	4.1e-06	0	15000	0	0	9796	0	0	17196	0	0	22152	0	1	110164	0	0	33538	0	0	5434	0	0	30742	0
1	156108481	.	G	A	E	PASS	NA	p.Gly634Asp	p.Gly634Asp	c.1901G>A	missense		1	244094	0	4.1e-06	1	15022	0	0	9798	0	0	17198	0	0	22150	0	0	110178	0	0	33546	0	0	5438	0	0	30764	0
1	156108488	rs80356814	C	T	E G	PASS	PASS	p.Ser636Ser	p.Ser636Ser	c.1908C>T	synonymous		3	274916	0	1.09e-05	1	23740	0	0	10100	0	2	18814	0	0	25658	0	0	125026	0	0	34384	0	0	6422	0	0	30772	0
1	156108489	rs765905188	T	G	E	PASS	NA	p.Phe637Val	p.Phe637Val	c.1909T>G	missense		1	244088	0	4.1e-06	0	15050	0	0	9792	0	0	17194	0	0	22188	0	0	110096	0	0	33552	0	0	5444	0	1	30772	0
1	156108491	rs117939448	C	A	E	PASS	NA	p.Phe637Leu	p.Phe637Leu	c.1911C>A	missense		4	244020	0	1.64e-05	0	15030	0	0	9796	0	0	17192	0	0	22178	0	4	110058	0	0	33558	0	0	5440	0	0	30768	0
1	156108491	rs117939448	C	T	E G	PASS	PASS	p.Phe637Phe	p.Phe637Phe	c.1911C>T	synonymous		167	274938	1	0.0006074	12	23754	0	0	10098	0	118	18814	1	0	25670	0	1	125018	0	0	34396	0	10	6420	0	26	30768	0
1	156108492	rs144851946	G	A	E G	PASS	PASS	p.Gly638Arg	p.Gly638Arg	c.1912G>A	missense		50	274922	0	0.0001819	48	23736	0	0	10098	0	0	18808	0	0	25674	0	1	125032	0	1	34392	0	0	6414	0	0	30768	0
1	156108499	rs752598065	A	G	E	PASS	NA	p.Asn640Ser	p.Asn640Ser	c.1919A>G	missense		1	244150	0	4.1e-06	0	15056	0	0	9808	0	0	17192	0	0	22228	0	0	110082	0	0	33558	0	0	5448	0	1	30778	0
1	156108504	rs551309521	G	A	E	PASS	NA	p.Val642Ile	p.Val642Ile	c.1924G>A	missense		1	243944	0	4.1e-06	1	15012	0	0	9806	0	0	17190	0	0	22232	0	0	109924	0	0	33558	0	0	5444	0	0	30778	0
1	156108508	rs777900936	C	T	E	PASS	NA	p.Thr643Ile	p.Thr643Ile	c.1928C>T	missense		1	243532	0	4.11e-06	0	14966	0	0	9788	0	1	17188	0	0	22224	0	0	109586	0	0	33564	0	0	5442	0	0	30774	0
1	156108510	rs142000963	C	T	E G	PASS	PASS	p.Arg644Cys	p.Arg644Cys	c.1930C>T	missense		326	274458	2	0.001188	14	23706	0	0	10086	0	0	18804	0	8	25724	0	244	124554	1	10	34400	0	3	6416	0	47	30768	1
1	156108511	rs368386019	G	A	E	PASS	NA	p.Arg644His	p.Arg644His	c.1931G>A	missense		35	243498	0	0.0001437	3	14954	0	23	9786	0	0	17190	0	0	22220	0	8	109572	0	0	33562	0	1	5442	0	0	30772	0
1	156108524	rs780291249	G	A	E	PASS	NA	p.Leu648Leu	p.Leu648Leu	c.1944G>A	synonymous		1	242962	0	4.12e-06	0	14860	0	0	9768	0	0	17188	0	0	22254	0	1	109118	0	0	33570	0	0	5428	0	0	30776	0
1	156108529	rs775728847	A	G	E	PASS	NA	p.Asn650Ser	p.Asn650Ser	c.1949A>G	missense		1	242632	0	4.12e-06	0	14826	0	0	9766	0	0	17194	0	0	22262	0	0	108822	0	1	33568	0	0	5422	0	0	30772	0
1	156108540	rs267607544	C	T	E	PASS	NA	p.Arg654Ter	p.Arg654Ter	c.1960C>T	stop gained		4	241830	0	1.65e-05	0	14722	0	0	9752	0	0	17168	0	0	22268	0	4	108166	0	0	33568	0	0	5418	0	0	30768	0
1	156108541	rs768986279	G	A	E	PASS	NA	p.Arg654Gln	p.Arg654Gln	c.1961G>A	missense		3	241710	0	1.24e-05	0	14704	0	0	9752	0	0	17176	0	0	22268	0	1	108056	0	2	33566	0	0	5418	0	0	30770	0
1	156108545	rs781255269	C	A	E	PASS	NA	p.Thr655Thr	p.Thr655Thr	c.1965C>A	synonymous		1	241758	0	4.14e-06	0	14704	0	0	9750	0	0	17180	0	0	22274	0	0	108092	0	0	33568	0	0	5418	0	1	30772	0
1	156108545	rs781255269	C	T	E	PASS	NA	p.Thr655Thr	p.Thr655Thr	c.1965C>T	synonymous		1	241758	0	4.14e-06	0	14704	0	1	9750	0	0	17180	0	0	22274	0	0	108092	0	0	33568	0	0	5418	0	0	30772	0
1	156108551	.	G	A	E	PASS	NA	c.1968+3G>A		c.1968+3G>A	splice region		1	241666	0	4.14e-06	1	14686	0	0	9750	0	0	17176	0	0	22268	0	0	108030	0	0	33570	0	0	5420	0	0	30766	0
1	156108560	.	C	G	E	PASS	NA			c.1968+12C>G	intron		1	241230	0	4.15e-06	0	14648	0	0	9746	0	0	17176	0	0	22256	0	0	107660	0	0	33568	0	0	5410	0	1	30766	0
1	156108563	rs554157057	C	CT	E G	PASS	PASS			c.1968+18dupT	intron		57	272054	0	0.0002095	56	23370	0	0	10042	0	0	18794	0	0	25734	0	0	122556	0	1	34406	0	0	6390	0	0	30762	0
1	156108567	rs770112214	G	T	E	PASS	NA			c.1968+19G>T	intron		1	240934	0	4.15e-06	0	14638	0	0	9738	0	0	17174	0	0	22230	0	1	107414	0	0	33568	0	0	5410	0	0	30762	0
1	156108573	.	A	G	E	PASS	NA			c.1968+25A>G	intron		1	240594	0	4.16e-06	0	14600	0	0	9734	0	0	17174	0	0	22210	0	0	107152	0	0	33560	0	0	5406	0	1	30758	0
1	156108574	rs80264244	A	G	E G	PASS	PASS			c.1968+26A>G	intron		3245	271376	203	0.01196	2953	23300	201	0	10036	0	0	18788	0	0	25692	0	32	122014	0	211	34402	1	35	6378	0	14	30766	1
1	156108585	rs555070042	C	T	E G	PASS	PASS			c.1968+37C>T	intron		15	270534	0	5.55e-05	3	23188	0	0	10024	0	0	18778	0	4	25652	0	8	121412	0	0	34376	0	0	6364	0	0	30740	0
1	156108586	rs567223326	G	A	E	PASS	NA			c.1968+38G>A	intron		8	239572	0	3.34e-05	0	14462	0	0	9718	0	0	17154	0	0	22168	0	2	106416	0	1	33542	0	0	5388	0	5	30724	0
1	156108590	rs773918862	C	T	E	PASS	NA			c.1968+42C>T	intron		1	239054	0	4.18e-06	0	14388	0	0	9704	0	0	17148	0	0	22116	0	1	106088	0	0	33512	0	0	5380	0	0	30718	0
1	156108591	rs758958112	C	T	E	PASS	NA			c.1968+43C>T	intron		3	239108	0	1.26e-05	0	14396	0	0	9704	0	0	17150	0	0	22124	0	2	106118	0	0	33518	0	0	5382	0	1	30716	0
1	156108594	.	G	A	E	PASS	NA			c.1968+46G>A	intron		1	238746	0	4.19e-06	0	14336	0	0	9682	0	1	17124	0	0	22112	0	0	105926	0	0	33490	0	0	5370	0	0	30706	0
1	156108595	rs767252052	G	T	E	PASS	NA			c.1968+47G>T	intron		3	238786	0	1.26e-05	0	14342	0	2	9684	0	0	17132	0	0	22114	0	1	105950	0	0	33488	0	0	5366	0	0	30710	0
1	156108598	.	A	G	E	PASS	NA			c.1968+50A>G	intron		2	238616	0	8.38e-06	0	14304	0	0	9686	0	0	17128	0	0	22098	0	0	105848	0	2	33486	0	0	5366	0	0	30700	0
1	156108600	rs752264443	C	G	E	PASS	NA			c.1968+52C>G	intron		1	238402	0	4.2e-06	0	14284	0	0	9682	0	0	17108	0	0	22072	0	1	105722	0	0	33484	0	0	5366	0	0	30684	0
1	156108600	rs752264443	C	T	E	PASS	NA			c.1968+52C>T	intron		4	238402	0	1.68e-05	0	14284	0	1	9682	0	0	17108	0	0	22072	0	3	105722	0	0	33484	0	0	5366	0	0	30684	0
1	156108601	.	G	A	G	NA	PASS			c.1968+53G>A	intron		1	30898	0	3.24e-05	0	8722	0	0	302	0	0	1622	0	0	3480	0	1	14956	0	0	838	0	0	978	0	0	0	0
1	156108605	.	G	A	G	NA	PASS			c.1968+57G>A	intron		1	30892	0	3.24e-05	0	8724	0	0	302	0	0	1622	0	0	3484	0	1	14948	0	0	838	0	0	974	0	0	0	0
1	156108610	rs572131902	G	T	G	NA	PASS			c.1968+62G>T	intron		37	30862	0	0.001199	3	8690	0	1	302	0	0	1622	0	1	3482	0	29	14952	0	0	838	0	3	976	0	0	0	0
1	156108612	.	C	T	G	NA	PASS			c.1968+64C>T	intron		2	30880	0	6.48e-05	0	8720	0	0	302	0	1	1620	0	0	3482	0	1	14944	0	0	838	0	0	974	0	0	0	0
1	156108619	.	G	A	G	NA	PASS			c.1968+71G>A	intron		6	30898	0	0.0001942	0	8718	0	0	302	0	0	1622	0	3	3490	0	3	14950	0	0	838	0	0	978	0	0	0	0
1	156108621	.	C	G	G	NA	PASS			c.1968+73C>G	intron		5	30894	0	0.0001618	5	8716	0	0	302	0	0	1622	0	0	3490	0	0	14952	0	0	838	0	0	974	0	0	0	0
1	156108823	rs372303678	G	T	E	PASS	NA			c.1969-48G>T	intron		1	244506	0	4.09e-06	0	15300	0	0	9842	0	0	17246	0	0	22240	0	1	110046	0	0	33580	0	0	5474	0	0	30778	0
1	156108829	.	G	C	E G	PASS	PASS			c.1969-42G>C	intron		3	275546	0	1.09e-05	0	23986	0	0	10148	0	3	18860	0	0	25736	0	0	125170	0	0	34416	0	0	6448	0	0	30782	0
1	156108831	rs753625013	C	A	E	PASS	NA			c.1969-40C>A	intron		3	244802	0	1.23e-05	0	15302	0	0	9848	0	0	17244	0	0	22256	0	3	110316	0	0	33580	0	0	5474	0	0	30782	0
1	156108835	rs575857249	G	A	E	PASS	NA			c.1969-36G>A	intron		19	245022	1	7.75e-05	0	15300	0	0	9850	0	0	17248	0	0	22262	0	0	110524	0	0	33580	0	0	5476	0	19	30782	1
1	156108844	rs778987190	A	C	E	PASS	NA			c.1969-27A>C	intron		1	245318	0	4.08e-06	0	15304	0	0	9848	0	1	17248	0	0	22268	0	0	110806	0	0	33582	0	0	5480	0	0	30782	0
1	156108848	.	C	T	E	PASS	NA			c.1969-23C>T	intron		1	245430	0	4.07e-06	0	15304	0	0	9850	0	1	17248	0	0	22266	0	0	110920	0	0	33580	0	0	5480	0	0	30782	0
1	156108849	rs758976425	T	TC	E	PASS	NA			c.1969-21dupC	intron		1	245474	0	4.07e-06	1	15304	0	0	9850	0	0	17248	0	0	22268	0	0	110962	0	0	33580	0	0	5480	0	0	30782	0
1	156108854	.	T	C	E	PASS	NA			c.1969-17T>C	intron		1	245606	0	4.07e-06	0	15304	0	0	9850	0	1	17248	0	0	22268	0	0	111094	0	0	33580	0	0	5480	0	0	30782	0
1	156108867	rs751715969	T	C	E	PASS	NA	c.1969-4T>C		c.1969-4T>C	splice region		4	245890	0	1.63e-05	0	15304	0	0	9850	0	0	17248	0	0	22264	0	4	111380	0	0	33580	0	0	5482	0	0	30782	0
1	156108876	.	C	T	E	PASS	NA	p.Pro658Pro	p.Pro658Pro	c.1974C>T	synonymous		1	245952	0	4.07e-06	0	15304	0	0	9850	0	0	17248	0	1	22238	0	0	111468	0	0	33580	0	0	5482	0	0	30782	0
1	156108879	.	G	C	E	PASS	NA	p.Gln659His	p.Gln659His	c.1977G>C	missense		1	245960	0	4.07e-06	0	15304	0	0	9850	0	0	17248	0	0	22228	0	0	111488	0	0	33580	0	0	5480	0	1	30782	0
1	156108880	rs374926367	A	G	E G	PASS	PASS	p.Asn660Asp	p.Asn660Asp	c.1978A>G	missense		34	276748	0	0.0001229	0	24006	0	0	10152	0	0	18862	0	24	25716	0	10	126374	0	0	34414	0	0	6442	0	0	30782	0
1	156108889	rs781516147	A	G	E	PASS	NA	p.Ile663Val	p.Ile663Val	c.1987A>G	missense		1	246038	0	4.06e-06	0	15304	0	0	9850	0	0	17248	0	0	22222	0	1	111574	0	0	33580	0	0	5478	0	0	30782	0
1	156108892	rs748348868	A	T	E	PASS	NA	p.Met664Leu	p.Met664Leu	c.1990A>T	missense		1	246066	0	4.06e-06	0	15304	0	0	9850	0	0	17248	0	0	22218	0	1	111602	0	0	33580	0	0	5482	0	0	30782	0
1	156108897	rs756280442	A	G	E	PASS	NA	c.1655+4A>G‰ÛÊ		c.1655+4A>G	splice region		4	246048	0	1.63e-05	0	15304	0	0	9850	0	0	17248	0	4	22188	0	0	111616	0	0	33580	0	0	5480	0	0	30782	0
1	156108899	rs778115258	C	T	E	PASS	NA	c.1655+6C>T‰ÛÊ		c.1655+6C>T	splice region		4	246014	0	1.63e-05	1	15304	0	0	9850	0	0	17248	0	0	22160	0	0	111610	0	3	33580	0	0	5480	0	0	30782	0
1	156108903	rs397517885	G	A	E G	PASS	PASS			c.*6G>A	3' UTR		8	276732	0	2.89e-05	8	24002	0	0	10152	0	0	18870	0	0	25590	0	0	126470	0	0	34416	0	0	6450	0	0	30782	0
1	156108913	.	G	C	E	PASS	NA			c.*16G>C	3' UTR		1	245864	0	4.07e-06	0	15302	0	0	9850	0	1	17248	0	0	22020	0	0	111600	0	0	33580	0	0	5482	0	0	30782	0
1	156108915	rs767436047	AG	A	E	PASS	NA			c.*22delG	3' UTR		6	245852	0	2.44e-05	0	15294	0	0	9848	0	0	17248	0	0	22032	0	5	111584	0	0	33582	0	0	5482	0	1	30782	0
1	156108916	rs771483910	G	A	E	PASS	NA			c.*19G>A	3' UTR		1	245838	0	4.07e-06	0	15300	0	0	9850	0	0	17248	0	0	21988	0	0	111608	0	1	33582	0	0	5480	0	0	30782	0
1	156108919	rs774695700	G	A	E	PASS	NA			c.*22G>A	3' UTR		4	245840	0	1.63e-05	0	15300	0	0	9850	0	3	17248	0	1	21982	0	0	111616	0	0	33580	0	0	5482	0	0	30782	0
1	156108921	rs745421199	G	A	E	PASS	NA			c.*24G>A	3' UTR		1	245750	0	4.07e-06	0	15300	0	0	9850	0	0	17248	0	0	21902	0	1	111606	0	0	33582	0	0	5480	0	0	30782	0
1	156108921	rs745421199	G	C	E	PASS	NA			c.*24G>C	3' UTR		1	245750	0	4.07e-06	0	15300	0	0	9850	0	0	17248	0	0	21902	0	1	111606	0	0	33582	0	0	5480	0	0	30782	0
1	156108924	rs267607682	G	A	E	PASS	NA			c.*27G>A	3' UTR		2	245752	0	8.14e-06	0	15302	0	0	9850	0	0	17246	0	0	21902	0	2	111612	0	0	33580	0	0	5478	0	0	30782	0
1	156108925	rs760413367	G	A	E	PASS	NA			c.*28G>A	3' UTR		2	245730	0	8.14e-06	2	15302	0	0	9850	0	0	17248	0	0	21884	0	0	111606	0	0	33580	0	0	5480	0	0	30780	0
1	156108926	rs763777256	T	A	E	PASS	NA			c.*29T>A	3' UTR		1	245696	0	4.07e-06	0	15302	0	0	9848	0	0	17248	0	0	21870	0	1	111586	0	0	33580	0	0	5480	0	0	30782	0
1	156108927	.	G	A	E G	PASS	PASS			c.*30G>A	3' UTR		2	276522	0	7.23e-06	0	24012	0	0	10150	0	0	18868	0	0	25338	0	1	126498	0	1	34420	0	0	6454	0	0	30782	0
1	156108932	.	C	T	E G	RF|AC0	PASS			c.*35C>T	3' UTR		1	30846	0	3.24e-05	1	8714	0	0	302	0	0	1622	0	0	3484	0	0	14910	0	0	838	0	0	976	0	0	0	0
1	156108936	.	C	T	G	NA	PASS			c.*39C>T	3' UTR		1	30864	0	3.24e-05	0	8718	0	0	302	0	0	1622	0	0	3484	0	1	14924	0	0	838	0	0	976	0	0	0	0
1	156108939	rs776637934	C	T	E	PASS	NA			c.*42C>T	3' UTR		5	245206	0	2.04e-05	0	15284	0	0	9844	0	0	17246	0	0	21496	0	3	111510	0	0	33572	0	0	5476	0	2	30778	0
1	156108940	rs543260437	G	A	E	PASS	NA			c.*43G>A	3' UTR		9	245220	0	3.67e-05	2	15282	0	0	9842	0	1	17246	0	0	21512	0	4	111510	0	1	33572	0	0	5478	0	1	30778	0
1	156108942	rs752050337	C	T	E	PASS	NA			c.*45C>T	3' UTR		13	245136	0	5.3e-05	1	15282	0	0	9840	0	0	17246	0	4	21482	0	8	111466	0	0	33568	0	0	5472	0	0	30780	0
1	156108945	.	C	A	E	PASS	NA			c.*48C>A	3' UTR		1	245134	0	4.08e-06	0	15282	0	0	9844	0	0	17246	0	0	21482	0	1	111466	0	0	33568	0	0	5470	0	0	30776	0
1	156108948	.	C	T	E	PASS	NA			c.*51C>T	3' UTR		1	244906	0	4.08e-06	0	15276	0	0	9840	0	0	17240	0	0	21416	0	1	111326	0	0	33566	0	0	5466	0	0	30776	0
1	156108964	.	C	G	G	NA	PASS			c.*67C>G	3' UTR		1	30816	0	3.25e-05	1	8716	0	0	302	0	0	1620	0	0	3478	0	0	14890	0	0	838	0	0	972	0	0	0	0
1	156108975	.	C	A	G	NA	PASS			c.*78C>A	3' UTR		4	30776	0	0.00013	0	8712	0	0	302	0	0	1620	0	0	3472	0	3	14864	0	0	836	0	1	970	0	0	0	0
1	156108975	.	C	T	G	NA	PASS			c.*78C>T	3' UTR		1	30776	0	3.25e-05	0	8712	0	0	302	0	0	1620	0	0	3472	0	1	14864	0	0	836	0	0	970	0	0	0	0
1	156108976	rs7339	G	A	G	NA	PASS			c.*79G>A	3' UTR		1	30620	0	3.27e-05	0	8642	0	0	302	0	0	1620	0	0	3462	0	1	14792	0	0	838	0	0	964	0	0	0	0
1	156108976	rs7339	G	C	G	NA	PASS			c.*79G>C	3' UTR		5145	30620	834	0.168	3655	8642	775	31	302	1	32	1620	0	238	3462	12	1048	14792	40	62	838	3	79	964	3	0	0	0
1	156108983	.	G	T	G	NA	PASS			c.*86G>T	3' UTR		2	30696	0	6.52e-05	2	8694	0	0	302	0	0	1612	0	0	3466	0	0	14824	0	0	838	0	0	960	0	0	0	0
1	156108996	.	G	A	G	NA	PASS			c.*99G>A	3' UTR		1	30422	0	3.29e-05	0	8634	0	0	302	0	0	1612	0	0	3440	0	1	14650	0	0	834	0	0	950	0	0	0	0
1	156109007	.	AT	A	G	NA	PASS			c.*111delT	3' UTR		1	30568	0	3.27e-05	1	8674	0	0	302	0	0	1616	0	0	3450	0	0	14730	0	0	834	0	0	962	0	0	0	0
1	156109012	.	CCTTT	C	G	NA	PASS			c.*116_*119delCTTT	3' UTR		1	30626	0	3.27e-05	1	8694	0	0	302	0	0	1616	0	0	3452	0	0	14758	0	0	838	0	0	966	0	0	0	0
1	156109013	.	C	G	G	NA	PASS			c.*116C>G	3' UTR		1	30560	0	3.27e-05	1	8660	0	0	302	0	0	1616	0	0	3456	0	0	14728	0	0	836	0	0	962	0	0	0	0
1	156109016	.	T	TAAAG	G	NA	PASS			c.*119_*120insAAAG	3' UTR		1	30506	0	3.28e-05	1	8654	0	0	302	0	0	1620	0	0	3432	0	0	14704	0	0	838	0	0	956	0	0	0	0
1	156109020	.	T	TA	G	NA	PASS			c.*123_*124insA	3' UTR		1	30488	0	3.28e-05	1	8660	0	0	302	0	0	1616	0	0	3420	0	0	14690	0	0	836	0	0	964	0	0	0	0
1	156109027	rs181732923	T	G	G	NA	PASS			c.*130T>G	3' UTR		82	30412	1	0.002696	4	8650	0	0	302	0	0	1622	0	48	3408	1	28	14634	0	1	832	0	1	964	0	0	0	0
1	156109033	.	A	AT	G	NA	PASS			c.*145dupT	3' UTR		2	28652	0	6.98e-05	1	8216	0	0	294	0	0	1598	0	0	2968	0	1	13906	0	0	778	0	0	892	0	0	0	0
1	156109094	rs535843454	C	CA	G	NA	PASS			c.*211dupA	3' UTR	LCR	2765	20038	284	0.138	1951	6604	263	24	216	0	5	1392	0	25	564	0	699	10360	18	20	398	0	41	504	3	0	0	0
1	156109094	rs535843454	CA	C	G	NA	PASS			c.*211delA	3' UTR	LCR	1939	20038	80	0.09677	152	6604	1	35	216	3	141	1392	8	141	564	0	1338	10360	60	53	398	1	79	504	7	0	0	0
1	156109131	.	T	A	G	NA	PASS			c.*234T>A	3' UTR		1	29710	0	3.37e-05	0	8472	0	0	302	0	0	1610	0	0	3064	0	1	14574	0	0	750	0	0	938	0	0	0	0
1	156109151	.	C	CTTTT	G	NA	PASS			c.*255_*258dupTTTT	3' UTR		1	30584	0	3.27e-05	0	8658	0	0	302	0	0	1614	0	0	3390	0	1	14818	0	0	832	0	0	970	0	0	0	0
1	156109151	.	C	T	G	NA	PASS			c.*254C>T	3' UTR		1	30584	0	3.27e-05	0	8658	0	0	302	0	0	1614	0	0	3390	0	1	14818	0	0	832	0	0	970	0	0	0	0
1	156109182	.	G	T	G	NA	PASS			c.*285G>T	3' UTR		1	30746	0	3.25e-05	0	8676	0	0	302	0	0	1614	0	0	3466	0	1	14884	0	0	834	0	0	970	0	0	0	0
1	156109187	rs143860978	A	C	G	NA	PASS			c.*290A>C	3' UTR		6	30762	0	0.000195	0	8690	0	0	302	0	0	1618	0	5	3474	0	0	14866	0	0	838	0	1	974	0	0	0	0
1	156109187	rs143860978	A	G	G	NA	PASS			c.*290A>G	3' UTR		1	30762	0	3.25e-05	0	8690	0	0	302	0	1	1618	0	0	3474	0	0	14866	0	0	838	0	0	974	0	0	0	0
1	156109200	.	G	C	G	NA	PASS			c.*303G>C	3' UTR		1	30812	0	3.25e-05	0	8688	0	0	302	0	0	1622	0	0	3480	0	0	14912	0	1	838	0	0	970	0	0	0	0
1	156109209	.	A	G	G	NA	PASS			c.*312A>G	3' UTR		1	30856	0	3.24e-05	1	8710	0	0	302	0	0	1622	0	0	3482	0	0	14928	0	0	838	0	0	974	0	0	0	0
1	156109214	.	C	G	G	NA	PASS			c.*317C>G	3' UTR		1	30862	0	3.24e-05	0	8706	0	0	302	0	0	1620	0	0	3480	0	1	14942	0	0	838	0	0	974	0	0	0	0
1	156109223	.	AG	A	G	NA	PASS			c.*330delG	3' UTR		114	30862	1	0.003694	2	8700	0	0	302	0	0	1618	0	16	3486	0	87	14944	1	0	838	0	9	974	0	0	0	0
1	156109249	.	C	G	G	NA	PASS			c.*352C>G	3' UTR		1	30908	0	3.24e-05	0	8714	0	0	300	0	1	1622	0	0	3486	0	0	14972	0	0	838	0	0	976	0	0	0	0
1	156109262	rs74116489	C	T	G	NA	PASS			c.*365C>T	3' UTR		1720	30868	78	0.05572	1172	8692	71	6	300	0	30	1622	0	118	3484	4	349	14958	3	20	838	0	25	974	0	0	0	0
1	156109275	.	C	G	G	NA	PASS			c.*378C>G	3' UTR		1	30878	0	3.24e-05	0	8704	0	0	300	0	0	1622	0	0	3480	0	0	14954	0	0	838	0	1	980	0	0	0	0
1	156109290	rs111601180	T	C	G	NA	PASS			c.*393T>C	3' UTR		1114	30828	79	0.03614	1095	8684	79	0	302	0	0	1618	0	0	3478	0	7	14932	0	8	836	0	4	978	0	0	0	0
1	156109291	.	G	A	G	NA	PASS			c.*394G>A	3' UTR		1	30854	0	3.24e-05	1	8698	0	0	302	0	0	1620	0	0	3480	0	0	14938	0	0	838	0	0	978	0	0	0	0
1	156109329	rs757889970	C	CGCCAGCCTCCTCTGGACGGCAGGCTCACTGCCAG	G	NA	PASS			c.*443_*476dupTCTGGACGGCAGGCTCACTGCCAGGCCAGCCTCC	3' UTR		1	30864	0	3.24e-05	1	8714	0	0	302	0	0	1620	0	0	3486	0	0	14928	0	0	838	0	0	976	0	0	0	0
1	156109329	rs757889970	C	T	G	NA	PASS			c.*432C>T	3' UTR		2	30864	0	6.48e-05	0	8714	0	0	302	0	0	1620	0	0	3486	0	2	14928	0	0	838	0	0	976	0	0	0	0
1	156109330	rs867125907	G	A	G	NA	PASS			c.*433G>A	3' UTR		2	30838	0	6.49e-05	1	8708	0	0	302	0	0	1620	0	0	3478	0	1	14920	0	0	838	0	0	972	0	0	0	0
1	156109346	rs148620960	C	T	G	NA	PASS			c.*449C>T	3' UTR		299	30828	7	0.009699	289	8710	7	0	302	0	2	1622	0	1	3480	0	6	14908	0	1	836	0	0	970	0	0	0	0
1	156109348	.	G	C	G	NA	PASS			c.*451G>C	3' UTR		1	30830	0	3.24e-05	0	8710	0	0	302	0	0	1620	0	0	3480	0	0	14906	0	1	838	0	0	974	0	0	0	0
1	156109372	.	C	T	G	NA	PASS			c.*475C>T	3' UTR	LCR	2	30770	0	6.5e-05	0	8708	0	0	302	0	0	1618	0	0	3470	0	1	14864	0	1	838	0	0	970	0	0	0	0
1	156109373	.	C	T	G	NA	PASS			c.*476C>T	3' UTR	LCR	1	30734	0	3.25e-05	0	8692	0	0	302	0	0	1616	0	0	3466	0	1	14848	0	0	838	0	0	972	0	0	0	0
1	156109375	.	A	AGAG	G	NA	PASS			c.*480_*482dupAGG	3' UTR	LCR	1	30696	0	3.26e-05	1	8682	0	0	302	0	0	1616	0	0	3456	0	0	14834	0	0	836	0	0	970	0	0	0	0
1	156109379	rs748490381	G	GGA	G	NA	PASS			c.*498_*499dupAG	3' UTR	LCR	363	29778	2	0.01219	19	8594	0	10	276	0	1	1610	0	99	3128	1	202	14514	1	11	734	0	21	922	0	0	0	0
1	156109379	rs748490381	G	GGAGA	G	NA	PASS			c.*496_*499dupAGAG	3' UTR	LCR	7	29778	0	0.0002351	0	8594	0	0	276	0	7	1610	0	0	3128	0	0	14514	0	0	734	0	0	922	0	0	0	0
1	156109379	rs748490381	GGA	G	G	NA	PASS			c.*498_*499delAG	3' UTR	LCR	180	29778	0	0.006045	2	8594	0	1	276	0	0	1610	0	95	3128	0	75	14514	0	1	734	0	6	922	0	0	0	0
1	156109380	.	G	C	G	NA	PASS			c.*483G>C	3' UTR	LCR	1	29048	0	3.44e-05	0	8542	0	0	264	0	0	1590	0	0	2906	0	1	14150	0	0	720	0	0	876	0	0	0	0
1	156109381	.	A	G	G	NA	PASS			c.*484A>G	3' UTR	LCR	1	29602	0	3.38e-05	0	8544	0	0	272	0	0	1608	0	0	3046	0	0	14474	0	1	750	0	0	908	0	0	0	0
1	156109409	rs534580892	C	T	G	NA	PASS			c.*512C>T	3' UTR		1	30772	0	3.25e-05	1	8682	0	0	302	0	0	1622	0	0	3480	0	0	14878	0	0	838	0	0	970	0	0	0	0
1	156109411	.	G	A	G	NA	PASS			c.*514G>A	3' UTR		3	30740	0	9.76e-05	1	8678	0	0	302	0	0	1618	0	0	3480	0	0	14856	0	0	838	0	2	968	0	0	0	0
1	156109421	.	C	T	G	NA	PASS			c.*524C>T	3' UTR		1	30776	0	3.25e-05	1	8676	0	0	302	0	0	1620	0	0	3480	0	0	14880	0	0	838	0	0	980	0	0	0	0
1	156109460	.	C	T	G	NA	PASS			c.*563C>T	3' UTR		1	30880	0	3.24e-05	0	8704	0	0	302	0	0	1622	0	0	3486	0	0	14948	0	1	838	0	0	980	0	0	0	0
1	156109465	.	C	T	G	NA	PASS			c.*568C>T	3' UTR		1	30866	0	3.24e-05	0	8706	0	0	302	0	0	1622	0	0	3486	0	1	14934	0	0	838	0	0	978	0	0	0	0
1	156109472	.	C	A	G	NA	PASS			c.*575C>A	3' UTR		1	30850	0	3.24e-05	0	8696	0	0	302	0	0	1618	0	0	3488	0	1	14932	0	0	838	0	0	976	0	0	0	0
1	156109493	.	C	T	G	NA	PASS			c.*596C>T	3' UTR		1	30898	0	3.24e-05	0	8710	0	0	302	0	0	1618	0	0	3492	0	1	14964	0	0	836	0	0	976	0	0	0	0
1	156109499	rs377597995	G	A	G	NA	PASS			c.*602G>A	3' UTR		73	30708	0	0.002377	72	8656	0	0	302	0	0	1614	0	0	3458	0	1	14866	0	0	836	0	0	976	0	0	0	0
1	156109500	.	C	G	G	NA	PASS			c.*603C>G	3' UTR		1	30896	0	3.24e-05	1	8714	0	0	302	0	0	1618	0	0	3490	0	0	14958	0	0	836	0	0	978	0	0	0	0
1	156109509	.	G	A	G	NA	PASS			c.*612G>A	3' UTR		2	30894	0	6.47e-05	0	8712	0	0	302	0	0	1620	0	0	3490	0	2	14954	0	0	838	0	0	978	0	0	0	0
1	156109515	.	A	C	E	PASS	NA			c.*618A>C	3' UTR		1	124448	0	8.04e-06	0	5754	0	0	7798	0	0	9624	0	0	5280	0	0	46568	0	0	23546	0	0	3474	0	1	22404	0
1	156109525	rs750298346	G	A	E	PASS	NA			c.*628G>A	3' UTR		3	125482	0	2.39e-05	0	5806	0	0	7840	0	0	9808	0	0	5294	0	0	47202	0	0	23594	0	0	3500	0	3	22438	0
1	156109533	rs571358642	T	C	E	PASS	NA			c.*636T>C	3' UTR		2	125548	0	1.59e-05	2	5804	0	0	7844	0	0	9802	0	0	5302	0	0	47258	0	0	23600	0	0	3498	0	0	22440	0
1	156109536	rs185169879	G	A	E G	PASS	PASS			c.*639G>A	3' UTR		1325	156368	13	0.008474	30	14488	0	130	8142	3	1	11422	0	43	8788	0	826	62192	8	170	24430	2	41	4466	0	84	22440	0
1	156109560	.	G	A	E	PASS	NA	c.1656-1G>A‰ÛÊ		c.1656-1G>A	splice acceptor		1	125656	0	7.96e-06	0	5798	0	0	7838	0	0	9864	0	0	5314	0	0	47322	0	1	23588	0	0	3496	0	0	22436	0
1	156109561	.	A	G	E	PASS	NA	p.Ile552Met‰ÛÊ	p.Ile552Met	c.1656A>G	missense		2	125696	0	1.59e-05	0	5804	0	0	7842	0	0	9864	0	0	5318	0	2	47338	0	0	23596	0	0	3498	0	0	22436	0
1	156109562	.	CAA	C	E	PASS	NA	p.Gln553ArgfsTer79‰ÛÊ	p.Gln553ArgfsTer79	c.1658_1659delAA	frameshift	LC LoF	4	125672	0	3.18e-05	0	5788	0	0	7838	0	0	9868	0	0	5322	0	4	47328	0	0	23594	0	0	3502	0	0	22432	0
1	156109565	.	G	T	E	PASS	NA	p.Glu554Ter‰ÛÊ	p.Glu554Ter	c.1660G>T	stop gained	LC LoF	1	125640	0	7.96e-06	0	5784	0	0	7840	0	1	9858	0	0	5312	0	0	47316	0	0	23590	0	0	3504	0	0	22436	0
1	156109578	.	G	A	E	PASS	NA	p.Arg558Lys‰ÛÊ	p.Arg558Lys	c.1673G>A	missense		1	125252	0	7.98e-06	0	5748	0	0	7804	0	1	9820	0	0	5300	0	0	47122	0	0	23544	0	0	3504	0	0	22410	0
1	156109584	.	A	T	E	PASS	NA	p.Glu560Val‰ÛÊ	p.Glu560Val	c.1679A>T	missense		3	124596	0	2.41e-05	0	5688	0	0	7786	0	0	9712	0	0	5258	0	0	46816	0	3	23512	0	0	3480	0	0	22344	0
1	156109591	rs767516603	A	G	E	PASS	NA	p.Glu562Glu‰ÛÊ	p.Glu562Glu	c.1686A>G	synonymous		2	123800	0	1.62e-05	0	5692	0	0	7722	0	0	9730	0	0	5192	0	1	46340	0	0	23426	0	0	3446	0	1	22252	0
1	156109595	.	GGGA	G	E	PASS	NA	p.Arg566del‰ÛÊ	p.Arg566del	c.1692_1694delGAG	inframe deletion		1	123752	0	8.08e-06	0	5682	0	0	7708	0	0	9754	0	0	5186	0	1	46302	0	0	23420	0	0	3448	0	0	22252	0
1	156109612	.	T	A	E	PASS	NA	p.Ser569Arg‰ÛÊ	p.Ser569Arg	c.1707T>A	missense		2	118556	0	1.69e-05	0	5572	0	0	7266	0	0	9608	0	0	4830	0	0	43516	0	0	23064	0	0	3348	0	2	21352	0
1	156109619	.	T	C	E G	PASS	PASS	p.Cys572Arg‰ÛÊ	p.Cys572Arg	c.1714T>C	missense		4	147028	0	2.72e-05	0	14272	0	0	7350	0	0	11256	0	0	8102	0	3	57366	0	0	23744	0	1	4274	0	0	20664	0
1	156109643	rs752755714	G	T	E	PASS	NA			c.*746G>T	3' UTR		2	98562	0	2.03e-05	0	5028	0	0	5476	0	0	9024	0	0	3656	0	0	34340	0	0	21606	0	0	2920	0	2	16512	0
1	156109644	rs189656652	G	A	E G	PASS	PASS			c.*747G>A	3' UTR		307	128112	2	0.002396	281	13716	2	0	5654	0	0	10600	0	0	7074	0	0	48680	0	24	22456	0	1	3872	0	1	16060	0
1	156109644	rs189656652	G	T	E	PASS	NA			c.*747G>T	3' UTR		1	97200	0	1.03e-05	0	5016	0	0	5352	0	0	8978	0	0	3586	0	0	33700	0	0	21618	0	0	2890	0	1	16060	0
1	156109655	.	G	A	G	NA	PASS			c.*758G>A	3' UTR		1	30930	0	3.23e-05	0	8716	0	0	300	0	0	1622	0	0	3488	0	0	14984	0	1	838	0	0	982	0	0	0	0
1	156109655	.	G	T	E	PASS	NA			c.*758G>T	3' UTR		2	81702	0	2.45e-05	0	3946	0	0	4300	0	0	7346	0	0	3102	0	2	27192	0	0	19420	0	0	2550	0	0	13846	0
1	156109661	.	A	G	E	PASS	NA			c.*764A>G	3' UTR		1	70188	0	1.43e-05	0	3084	0	0	3602	0	0	6100	0	0	2748	0	0	22784	0	1	17290	0	0	2196	0	0	12384	0
1	156109684	rs542967720	G	C	G	NA	PASS			c.*787G>C	3' UTR		1	30884	0	3.24e-05	0	8696	0	0	300	0	0	1616	0	0	3492	0	0	14962	0	1	838	0	0	980	0	0	0	0
1	156109696	rs529375252	G	C	G	NA	PASS			c.*799G>C	3' UTR		71	30872	0	0.0023	5	8700	0	0	300	0	0	1610	0	26	3494	0	38	14954	0	1	838	0	1	976	0	0	0	0
1	156109739	.	A	G	G	NA	PASS			c.*842A>G	3' UTR		1	30802	0	3.25e-05	0	8674	0	0	302	0	0	1614	0	0	3484	0	1	14916	0	0	836	0	0	976	0	0	0	0
1	156109741	rs144299350	C	T	G	NA	PASS			c.*844C>T	3' UTR		43	30792	1	0.001396	43	8674	1	0	300	0	0	1614	0	0	3488	0	0	14904	0	0	836	0	0	976	0	0	0	0
1	156109742	.	G	A	G	NA	PASS			c.*845G>A	3' UTR		1	30828	0	3.24e-05	0	8682	0	0	302	0	1	1610	0	0	3488	0	0	14930	0	0	838	0	0	978	0	0	0	0
1	156109742	.	G	T	G	NA	PASS			c.*845G>T	3' UTR		1	30828	0	3.24e-05	0	8682	0	0	302	0	0	1610	0	0	3488	0	1	14930	0	0	838	0	0	978	0	0	0	0
1	156109747	rs754849110	G	C	G	NA	PASS			c.*850G>C	3' UTR		1	30856	0	3.24e-05	0	8686	0	0	302	0	0	1616	0	0	3492	0	1	14944	0	0	838	0	0	978	0	0	0	0
1	156109750	.	G	A	G	NA	PASS			c.*853G>A	3' UTR		3	30856	0	9.72e-05	3	8684	0	0	302	0	0	1616	0	0	3492	0	0	14948	0	0	838	0	0	976	0	0	0	0
1	156109796	rs375604123	G	A	G	NA	PASS			c.*899G>A	3' UTR		3	30806	0	9.74e-05	2	8676	0	0	302	0	1	1614	0	0	3486	0	0	14912	0	0	838	0	0	978	0	0	0	0
1	156109802	.	G	A	G	NA	PASS			c.*905G>A	3' UTR		1	30862	0	3.24e-05	1	8688	0	0	302	0	0	1610	0	0	3492	0	0	14952	0	0	838	0	0	980	0	0	0	0
1	156109812	rs15292	C	T	G	NA	PASS			c.*915C>T	3' UTR		72	30858	0	0.002333	71	8682	0	0	302	0	0	1612	0	0	3494	0	0	14950	0	0	838	0	1	980	0	0	0	0
1	156109818	.	A	G	G	NA	PASS			c.*921A>G	3' UTR		1	30824	0	3.24e-05	0	8676	0	0	302	0	0	1618	0	0	3486	0	1	14926	0	0	836	0	0	980	0	0	0	0
1	156109824	.	C	T	G	NA	PASS			c.*927C>T	3' UTR		2	30884	0	6.48e-05	1	8694	0	0	302	0	0	1618	0	0	3494	0	1	14960	0	0	836	0	0	980	0	0	0	0
1	156109834	.	C	T	G	NA	PASS			c.*937C>T	3' UTR		10	30876	0	0.0003239	0	8688	0	0	302	0	0	1616	0	0	3492	0	10	14960	0	0	838	0	0	980	0	0	0	0
1	156109868	.	T	C	G	NA	PASS			c.*971T>C	3' UTR		1	30870	0	3.24e-05	0	8698	0	0	302	0	0	1618	0	0	3492	0	1	14948	0	0	836	0	0	976	0	0	0	0
1	156109909	.	G	A	G	NA	PASS				downstream gene		1	30508	0	3.28e-05	0	8642	0	0	302	0	0	1588	0	0	3438	0	1	14744	0	0	824	0	0	970	0	0	0	0
1	156109919	rs570070	C	T	G	NA	PASS				downstream gene		691	30482	26	0.02267	679	8628	26	0	302	0	0	1590	0	0	3432	0	5	14730	0	3	830	0	4	970	0	0	0	0
1	156109933	.	C	T	G	NA	PASS				downstream gene		2	29904	0	6.69e-05	2	8520	0	0	290	0	0	1562	0	0	3402	0	0	14374	0	0	820	0	0	936	0	0	0	0
1	156109934	rs530718380	G	A	G	NA	PASS				downstream gene		6	20518	0	0.0002924	6	7536	0	0	220	0	0	814	0	0	1994	0	0	8828	0	0	564	0	0	562	0	0	0	0
1	156109938	.	G	T	G	NA	PASS				downstream gene		4	15618	0	0.0002561	0	6840	0	0	150	0	0	580	0	0	1224	0	4	6032	0	0	402	0	0	390	0	0	0	0
1	156109943	rs115283036	C	T	G	NA	PASS				downstream gene		792	29646	20	0.02672	66	8092	0	4	278	0	0	1588	0	131	3474	4	543	14468	14	10	820	1	38	926	1	0	0	0
1	156109949	.	C	T	G	NA	PASS				downstream gene	LCR	3	28214	0	0.0001063	2	7286	0	0	274	0	0	1522	0	0	3440	0	1	13978	0	0	808	0	0	906	0	0	0	0
1	156109949	.	CGT	C	G	NA	PASS				downstream gene	LCR	1	28214	0	3.54e-05	1	7286	0	0	274	0	0	1522	0	0	3440	0	0	13978	0	0	808	0	0	906	0	0	0	0
1	156109951	rs71825041	T	TACACACACACACACAC	G	NA	PASS				downstream gene	LCR	1290	12288	344	0.105	140	4640	30	17	94	5	45	228	19	204	1286	45	807	5456	229	36	262	7	41	322	9	0	0	0
1	156109951	rs71825041	T	TACACACACACACACACAC	G	NA	PASS				downstream gene	LCR	1421	12288	366	0.1156	148	4640	26	20	94	7	60	228	21	277	1286	56	812	5456	230	45	262	13	59	322	13	0	0	0
1	156109951	rs71825041	T	TACACACACACACACACACAC	G	NA	PASS				downstream gene	LCR	1053	12288	283	0.08569	154	4640	27	15	94	6	51	228	20	145	1286	32	608	5456	172	42	262	13	38	322	13	0	0	0
1	156109951	rs71825041	TACAC	T	G	NA	PASS				downstream gene	LCR	1601	12288	317	0.1303	884	4640	189	13	94	3	4	228	0	98	1286	12	534	5456	99	37	262	10	31	322	4	0	0	0
1	156109951	rs71825041	TACACACAC	T	G	NA	PASS				downstream gene	LCR	1718	12288	250	0.1398	805	4640	142	10	94	1	1	228	0	100	1286	5	758	5456	101	16	262	0	28	322	1	0	0	0
1	156109951	rs71825041	TACACACACAC	T	G	NA	PASS				downstream gene	LCR	1482	12288	231	0.1206	1041	4640	198	4	94	1	20	228	3	95	1286	6	290	5456	20	13	262	1	19	322	2	0	0	0
1	156109953	.	C	CACACACACACACACACACAT	G	NA	PASS				downstream gene	LCR	1	20348	0	4.91e-05	0	5360	0	0	168	0	0	1186	0	0	2480	0	1	10020	0	0	490	0	0	644	0	0	0	0

## Sheet: 26 LMNA Variants Identified
Position	RSID	Reference	Alternate	Source	Filters - exomes	Filters - genomes	Consequence	Protein Consequence	Transcript Consequence	Annotation	ClinVar Assertion	Allele Count	Allele Number	Number of Homozygotes	Allele Frequency	Allele Count African	Allele Number African	Homozygote Count African	Allele Count Ashkenazi Jewish	Allele Number Ashkenazi Jewish	Homozygote Count Ashkenazi Jewish	Allele Count East Asian	Allele Number East Asian	Homozygote Count East Asian	Allele Count European (Finnish)	Allele Number European (Finnish)	Homozygote Count European (Finnish)	Allele Count European (Non-Finnish)	Allele Number European (Non-Finnish)	Homozygote Count European (Non-Finnish)	Allele Count Latino	Allele Number Latino	Homozygote Count Latino	Allele Count Other	Allele Number Other	Homozygote Count Other	Allele Count South Asian	Allele Number South Asian	Homozygote Count South Asian
156105756	rs370656306	G	A	E G	PASS	PASS	p.Ser334Asn	p.Ser334Asn	c.1001G>A	missense	Pathogenic/Likely pathogenic	6	276484	0	2.17e-05	0	23838	0	0	10122	0	0	18856	0	0	25772	0	5	126250	0	1	34412	0	0	6452	0	0	30782	0
156105759	rs138592977	G	A	E G	PASS	PASS	p.Arg335Gln	p.Arg335Gln	c.1004G>A	missense	Pathogenic/Likely pathogenic	19	276432	0	6.87e-05	1	23818	0	0	10118	0	2	18856	0	3	25766	0	9	126230	0	1	34410	0	1	6452	0	2	30782	0
156105961	rs141879453	C	T	E G	PASS	PASS			c.1158-44C>T	intron	Not provided	2944	275430	43	0.01069	9	23872	0	226	10100	3	0	18836	0	1382	25446	33	1081	125614	5	106	34360	0	93	6442	2	47	30760	0
156106010	rs267607576	G	A	E	PASS	NA	p.Arg388His	p.Arg388His	c.1163G>A	missense	Pathogenic	3	243446	0	1.23e-05	0	15128	0	0	9816	0	0	17200	0	0	20878	0	1	110640	0	0	33550	0	0	5456	0	2	30778	0
156106042	rs58672172	C	T	E	PASS	NA	p.Arg399Cys	p.Arg399Cys	c.1195C>T	missense	N/A	3	243874	0	1.23e-05	0	15212	0	0	9830	0	1	17218	0	0	20678	0	2	111138	0	0	33560	0	0	5462	0	0	30776	0
156106090	rs267607606	G	A	E G	PASS	PASS	p.Val415Ile	p.Val415Ile	c.1243G>A	missense	Uncertain significance	8	276180	0	2.9e-05	5	23998	0	0	10148	0	0	18860	0	0	24976	0	3	126552	0	0	34418	0	0	6448	0	0	30780	0
156106150	rs150840924	C	T	E	PASS	NA	p.Arg435Cys	p.Arg435Cys	c.1303C>T	missense	Uncertain significance	2	245276	0	8.15e-06	0	15196	0	0	9830	0	0	17230	0	0	22074	0	2	111156	0	0	33554	0	0	5466	0	0	30770	0
156106169	.	C	T	E G	RF|AC0	PASS	p.Ala441Val	p.Ala441Val	c.1322C>T	missense	Pathogenic	1	30964	0	3.23e-05	0	8734	0	0	302	0	0	1622	0	0	3494	0	0	14994	0	0	838	0	1	980	0	0	0	0
156106982	rs201583907	G	A	E G	PASS	PASS	p.Gly523Arg	p.Gly523Arg	c.1567G>A	missense	N/A	20	260172	0	7.69e-05	2	22922	0	0	9798	0	0	17820	0	0	22864	0	16	118518	0	1	32700	0	1	6148	0	0	29402	0
156107470	rs142191737	G	A	E G	PASS	PASS	p.Arg545His	p.Arg545His	c.1634G>A	missense	Conflicting interpretations of pathogenicity	43	186044	0	0.0002311	1	17220	0	0	8606	0	0	12772	0	0	18654	0	38	75898	0	2	24938	0	1	4918	0	1	23038	0
156107493	rs373671419	G	A	E	PASS	NA	p.Asp553Asn	p.Asp553Asn	c.1657G>A	missense	Likely pathogenic	17	155134	0	0.0001096	0	8502	0	0	8288	0	0	11196	0	0	15094	0	2	60932	0	13	24118	0	2	3936	0	0	23068	0
156108298	rs60890628	C	T	E G	PASS	PASS	p.Ser573Leu	p.Ser573Leu	c.1718C>T	missense	Pathogenic	37	266974	1	0.0001386	1	22914	0	3	9906	0	3	18722	0	0	25232	0	14	119010	1	12	34286	0	1	6300	0	3	30604	0
156108431	rs143189394	C	T	E G	PASS	PASS	p.Ala617Ala	p.Ala617Ala	c.1851C>T	synonymous	Conflicting interpretations of pathogenicity	123	274566	0	0.000448	122	23742	0	0	10092	0	0	18804	0	0	25362	0	0	125140	0	1	34334	0	0	6390	0	0	30702	0
156108492	rs144851946	G	A	E G	PASS	PASS	p.Gly638Arg	p.Gly638Arg	c.1912G>A	missense	Conflicting interpretations of pathogenicity	50	274922	0	0.0001819	48	23736	0	0	10098	0	0	18808	0	0	25674	0	1	125032	0	1	34392	0	0	6414	0	0	30768	0
156108510	rs142000963	C	T	E G	PASS	PASS	p.Arg644Cys	p.Arg644Cys	c.1930C>T	missense	Not provided	326	274458	2	0.001188	14	23706	0	0	10086	0	0	18804	0	8	25724	0	244	124554	1	10	34400	0	3	6416	0	47	30768	1
156108540	rs267607544	C	T	E	PASS	NA	p.Arg654Ter	p.Arg654Ter	c.1960C>T	stop gained	Conflicting interpretations of pathogenicity	4	241830	0	1.65e-05	0	14722	0	0	9752	0	0	17168	0	0	22268	0	4	108166	0	0	33568	0	0	5418	0	0	30768	0
156085059	rs397517901	A	G	E G	PASS	PASS	p.Lys117Arg	p.Lys117Arg	c.350A>G	missense	Conflicting interpretations of pathogenicity	16	260306	0	6.15e-05	0	22874	0	0	9918	0	0	18480	0	0	19584	0	6	119380	0	3	33774	0	1	6190	0	6	30106	0
156104245	rs267607626	C	T	E G	PASS	PASS	p.Arg189Trp	p.Arg189Trp	c.565C>T	missense	Uncertain significance	4	277176	0	1.44e-05	0	24022	0	0	10150	0	1	18868	0	0	25778	0	2	126694	0	1	34418	0	0	6466	0	0	30780	0
156104586	rs80356807	A	G	E	PASS	NA			c.640-10A>G	intron	Pathogenic/Likely pathogenic	2	246194	0	8.12e-06	0	15290	0	0	9850	0	0	17248	0	0	22300	0	1	111660	0	0	33580	0	0	5484	0	1	30782	0
156104602	rs794728591	C	T	E G	PASS	PASS	p.Arg216Cys	p.Arg216Cys	c.646C>T	missense	Conflicting interpretations of pathogenicity	2	277170	0	7.22e-06	0	24020	0	1	10152	0	0	18870	0	0	25794	0	0	126666	0	0	34418	0	0	6468	0	1	30782	0
156104681	rs397517906	C	T	E	PASS	NA	p.Ala242Val	p.Ala242Val	c.725C>T	missense	Pathogenic/Likely pathogenic	2	246234	0	8.12e-06	0	15302	0	0	9848	0	0	17248	0	0	22276	0	0	111710	0	0	33582	0	0	5486	0	2	30782	0
156096666	.	C	T	E	PASS	NA	p.Pro25Ser§	p.Pro25Ser	c.73C>T	missense	Conflicting interpretations of pathogenicity	1	234986	0	4.26e-06	1	13758	0	0	9612	0	0	17004	0	0	22130	0	0	104120	0	0	33180	0	0	5312	0	0	29870	0
156105059	rs59885338	C	T	E	PASS	NA	p.Arg298Cys	p.Arg298Cys	c.892C>T	missense	Pathogenic	7	245400	0	2.85e-05	0	15172	0	0	9834	0	0	17218	0	0	22262	0	6	111132	0	1	33550	0	0	5464	0	0	30768	0
156105704	rs56816490	G	A	G	NA	PASS	p.Glu317Lys	p.Glu317Lys	c.949G>A	missense	Pathogenic/Likely pathogenic	1	30946	0	3.23e-05	0	8724	0	0	300	0	0	1622	0	0	3492	0	1	14994	0	0	836	0	0	978	0	0	0	0
156105707	rs267607574	G	A	E G	PASS	PASS	p.Ala318Thr	p.Ala318Thr	c.952G>A	missense	Not provided	5	275256	0	1.82e-05	0	23636	0	0	10088	0	0	18822	0	0	25620	0	5	125494	0	0	34396	0	0	6432	0	0	30768	0
156105716	rs267607554	C	T	G	NA	PASS	p.Arg321Ter	p.Arg321Ter	c.961C>T	stop gained	Pathogenic	1	30936	0	3.23e-05	0	8724	0	0	302	0	0	1618	0	0	3490	0	0	14986	0	1	838	0	0	978	0	0	0	0
156105747	rs59301204	G	A	E	PASS	NA	p.Arg331Gln	p.Arg331Gln	c.992G>A	missense	Pathogenic	3	245554	0	1.22e-05	0	15170	0	0	9822	0	0	17230	0	0	22260	0	2	111248	0	0	33572	0	0	5474	0	1	30778	0
